# Supplementary material for: The genomes of two parasitic wasps that parasitize the diamondback moth
Source: BMC Genomics. 2019 Nov 21;20:893. doi: 10.1186/s12864-019-6266-0 (PMC6873472; doi:10.1186/s12864-019-6266-0)
Supplement: Supplementary file 2 — Additional file 2: Table S9. miRNAs in C. vestalis and D. collaris. [file 12864_2019_6266_MOESM2_ESM.xlsx]

## Sheet: Supplementary Table 9
Table S9. miRNAs in C. vestalis, D. semiclausum, and D. collaris.
	Table S9-1. miRNAs in C. vestalis
	Table S9-2. miRNAs in D. collaris

## Sheet: Table S9-1
Table S9-1. miRNAs in C. vestalis
provisional id	miRNA name (re)		miRNA	consensus precursor sequence	precursor coordinate	read count
scaffold11_5_2207	Cve-miR-1-3p	aae-miR-1	uggaauguaaagaaguaugga	ccguacuuccuuacuucccauagugcgauacgacguauggaauguaaagaaguaugga	scaffold11_5:26719..26777:+	336
scaffold11_5_2207	Cve-miR-1-5p	-	ccguacuuccuuacuucccaua	ccguacuuccuuacuucccauagugcgauacgacguauggaauguaaagaaguaugga	scaffold11_5:26719..26777:+	6
scaffold17_142_2343	Cve-miR-2-3p	pxy-miR-2a-5p	ccagcaaaggggaacaggccga	ugucuuuuuccgcuuugcugccguuaaaauuaaaguucgccagcaaaggggaacaggccga	scaffold17_142:19397..19458:+	49
scaffold17_142_2343	Cve-miR-2-5p	-	ugucuuuuuccgcuuugcugccgu	ugucuuuuuccgcuuugcugccguuaaaauuaaaguucgccagcaaaggggaacaggccga	scaffold17_142:19397..19458:+	7
scaffold187_12_1438	Cve-miR-8-3p	aae-miR-8-3p	uaauacugucagguaaagauguc	aucuuaccgggcagcauuagauuuauauuagaaauuucuaauacugucagguaaagauguc	scaffold187_12:19833..19894:+	225
scaffold187_12_1438	Cve-miR-8-5p	-	aucuuaccgggcagcauuagauuua	aucuuaccgggcagcauuagauuuauauuagaaauuucuaauacugucagguaaagauguc	scaffold187_12:19833..19894:+	226
scaffold192_59_306	Cve-miR-9-3p-1	api-miR-3041	auaaagcuagaauaccgaaguaa	ucuuuggucaucuagcuguaugauuguuauuaauucauaaagcuagaauaccgaaguaa	scaffold192_59:25370..25429:+	64
scaffold192_59_304	Cve-miR-9-3p-2	api-miR-3041	auaaagcuagauuaccaaagcaaa	cuuugguaauacagcucuaugacuguaauugaucuucauaaagcuagauuaccaaagcaaa	scaffold192_59:25214..25275:+	29
scaffold29_188_2674	Cve-miR-9-3p-3	-	auaaagcuagguuaccggaguua	ucuuugguuaucuagcuguaugaguguguuuagacuucauaaagcuagguuaccggaguua	scaffold29_188:27270..27331:+	65
scaffold192_59_306	Cve-miR-9-5p-1	aae-miR-9b	ucuuuggucaucuagcuguaug	ucuuuggucaucuagcuguaugauuguuauuaauucauaaagcuagaauaccgaaguaa	scaffold192_59:25370..25429:+	55
scaffold192_59_304	Cve-miR-9-5p-2	tca-miR-9b-5p	cuuugguaauacagcucuauga	cuuugguaauacagcucuaugacuguaauugaucuucauaaagcuagauuaccaaagcaaa	scaffold192_59:25214..25275:+	54
scaffold29_188_2674	Cve-miR-9-5p-3	aae-miR-9b	ucuuugguuaucuagcuguaug	ucuuugguuaucuagcuguaugaguguguuuagacuucauaaagcuagguuaccggaguua	scaffold29_188:27270..27331:+	108
scaffold29_66_2624	Cve-miR-12-3p	-	cagugcuuguguuauacuugca	ugaguauuacaucagguacugguuauauuaauugaaugccagugcuuguguuauacuugca	scaffold29_66:1763..1824:+	1
scaffold29_66_2624	Cve-miR-12-5p	aae-miR-12-5p	ugaguauuacaucagguacugguu	ugaguauuacaucagguacugguuauauuaauugaaugccagugcuuguguuauacuugca	scaffold29_66:1763..1824:+	36
scaffold1_33_174	Cve-miR-31-5p-2	aae-miR-31	gaggcaagaugucggcauagc	gaggcaagaugucggcauagcugauguuuugaauaauucggcuaugucacaucgagccaacu	scaffold1_33:30281..30343:+	212
scaffold85_64_2857	Cve-miR-33-3p	-	caauacuucugcagugcaacacuc	gugcauuguaguugcauugcaugaauuuuaacagugcaauacuucugcagugcaacacuc	scaffold85_64:43187..43247:-	3
scaffold85_64_2857	Cve-miR-33-5p	aae-miR-33	gugcauuguaguugcauugc	gugcauuguaguugcauugcaugaauuuuaacagugcaauacuucugcagugcaacacuc	scaffold85_64:43187..43247:-	26
scaffold35_165_2502	Cve-miR-34-3p	-	cgaccgcuaucgacacugcaguu	uggcagugugguuagcugguuguguuaugccuucaaacacgaccgcuaucgacacugcaguu	scaffold35_165:50338..50400:+	8
scaffold35_165_2502	Cve-miR-34-5p	aae-miR-34-5p	uggcagugugguuagcugguugu	uggcagugugguuagcugguuguguuaugccuucaaacacgaccgcuaucgacacugcaguu	scaffold35_165:50338..50400:+	125
scaffold33_44_1347	Cve-miR-71-3p	-	ucucacuaccuugucuuucaug	ugaaagacauggguagugagaugaucaugcgacuuucgcgucucacuaccuugucuuucaug	scaffold33_44:7817..7879:-	22
scaffold33_44_1347	Cve-miR-71-5p	aae-miR-71-5p	ugaaagacauggguagugagaug	ugaaagacauggguagugagaugaucaugcgacuuucgcgucucacuaccuugucuuucaug	scaffold33_44:7817..7879:-	216
scaffold83_5_1762	Cve-miR-87-3p	aae-miR-87	gugagcaaaguuucagguguguc	gugccugacucguugcucugcccuggauuuaacagugggugagcaaaguuucagguguguc	scaffold83_5:17384..17445:-	22
scaffold83_5_1762	Cve-miR-87-5p	-	gugccugacucguugcucugccc	gugccugacucguugcucugcccuggauuuaacagugggugagcaaaguuucagguguguc	scaffold83_5:17384..17445:-	1
scaffold17_148_2350	Cve-miR-92-3p-1	aae-miR-92b-3p	uauugcaccugucccggccuga	aggcuuggauauaugcaauaguguuguuuuauaucauauugcaccugucccggccuga	scaffold17_148:84607..84665:-	34
scaffold54_42_2243	Cve-miR-92-3p-2	aae-miR-92b-3p	uauugcacuugucccggccu	aggucgagauaugugacaauguuuguuuuuaauuuuuaauauugcacuugucccggccu	scaffold54_42:13164..13223:+	22
scaffold54_42_2245	Cve-miR-92-3p-3	aae-miR-92b-3p	agguggugaugagugcauuauu	agguggugaugagugcauuauuuguaauuuuuaguaucaaauugcacucgucccggccug	scaffold54_42:13303..13363:+	3
scaffold17_148_2350	Cve-miR-92-5p-1	-	aggcuuggauauaugcaauagug	aggcuuggauauaugcaauaguguuguuuuauaucauauugcaccugucccggccuga	scaffold17_148:84607..84665:-	9
scaffold54_42_2243	Cve-miR-92-5p-2	-	aggucgagauaugugacaauguu	aggucgagauaugugacaauguuuguuuuuaauuuuuaauauugcacuugucccggccu	scaffold54_42:13164..13223:+	1
scaffold54_42_2245	Cve-miR-92-5p-3	-	aauugcacucgucccggccug	agguggugaugagugcauuauuuguaauuuuuaguaucaaauugcacucgucccggccug	scaffold54_42:13303..13363:+	30
scaffold10_163_1898	Cve-miR-100-3p	-	gcaagcuccuaucuaccgguaca	aacccguagauccgaacuugugggcuauuuuauaugcauaccgcaagcuccuaucuaccgguaca	scaffold10_163:46125..46190:+	3
scaffold10_163_1898	Cve-miR-100-5p	aae-miR-100	aacccguagauccgaacuugugg	aacccguagauccgaacuugugggcuauuuuauaugcauaccgcaagcuccuaucuaccgguaca	scaffold10_163:46125..46190:+	32
scaffold8_110_1006	Cve-miR-124-3p	aae-miR-124	uaaggcacgcggugaaugcuaa	uugcguucacagcgggcuuccaugugccauguuuuuacaauucauaaggcacgcggugaaugcuaa	scaffold8_110:9428..9494:-	105
scaffold8_110_1006	Cve-miR-124-5p	-	uugcguucacagcgggcuuccaug	uugcguucacagcgggcuuccaugugccauguuuuuacaauucauaaggcacgcggugaaugcuaa	scaffold8_110:9428..9494:-	3
scaffold10_163_1902	Cve-miR-125-3p	-	ucacaggcuagauucucugguau	ucccugagacccuaacuugugacgucgcgaccgauaucucacaggcuagauucucugguau	scaffold10_163:48259..48320:+	3
scaffold10_163_1902	Cve-miR-125-5p	aae-miR-125-5p	ucccugagacccuaacuuguga	ucccugagacccuaacuugugacgucgcgaccgauaucucacaggcuagauucucugguau	scaffold10_163:48259..48320:+	21
scaffold11_5_2209	Cve-miR-133-3p	-	uugguccccuucaaccagcuuu	agcugguugaauacgggucaaauauauugcacgauugacgcauuugguccccuucaaccagcuuu	scaffold11_5:47595..47660:+	16
scaffold11_5_2209	Cve-miR-133-5p	dme-miR-133-5p	agcugguugaauacgggucaaau	agcugguugaauacgggucaaauauauugcacgauugacgcauuugguccccuucaaccagcuuu	scaffold11_5:47595..47660:+	7
scaffold342_5_467	Cve-miR-137-3p	aae-miR-137	uauugcuugagaauacacguau	acgcguauucuuggggaauuaacacauauucgcgauguuauugcuugagaauacacguau	scaffold342_5:17951..18011:+	11
scaffold342_5_467	Cve-miR-137-5p	-	acgcguauucuuggggaauuaa	acgcguauucuuggggaauuaacacauauucgcgauguuauugcuugagaauacacguau	scaffold342_5:17951..18011:+	1
scaffold17_118_2333	Cve-miR-184-3p	aae-miR-184	uggacggagaacugauaagggc	ccuuaucauucucucguccgguguaaaauuuaacgacaacuggacggagaacugauaagggc	scaffold17_118:62564..62626:+	240
scaffold17_118_2333	Cve-miR-184-5p	-	ccuuaucauucucucguccggu	ccuuaucauucucucguccgguguaaaauuuaacgacaacuggacggagaacugauaagggc	scaffold17_118:62564..62626:+	23
scaffold79_79_2596	Cve-miR-190-3p	aae-miR-190	agauauguuugauauucuuggu	agauauguuugauauucuugguuguuaauuaaaaaucgaccaggaaucaaacauauuaa	scaffold79_79:28685..28744:+	74
scaffold79_79_2596	Cve-miR-190-5p	-	accaggaaucaaacauauuaa	agauauguuugauauucuugguuguuaauuaaaaaucgaccaggaaucaaacauauuaa	scaffold79_79:28685..28744:+	7
scaffold85_40_2848	Cve-miR-252-3p	-	cuccugcugcucaagugcuuauc	cuaaguacuagugccgcaggagugacuaggcugggcuagaaauuuccgugucuccugcugcucaagugcuuauc	scaffold85_40:35611..35685:+	4
scaffold85_40_2848	Cve-miR-252-5p	ame-miR-252a	cuaaguacuagugccgcaggag	cuaaguacuagugccgcaggagugacuaggcugggcuagaaauuuccgugucuccugcugcucaagugcuuauc	scaffold85_40:35611..35685:+	51
scaffold35_223_2524	Cve-miR-263-3p	-	cguggagcucccgugucauac	aauggcacuggaagaauucacgggguauuuuaacaacgaacccguggagcucccgugucauac	scaffold35_223:7925..7988:+	1
scaffold35_223_2524	Cve-miR-263-5p-1	aae-miR-263a-5p	aauggcacuggaagaauucacg	aauggcacuggaagaauucacgggguauuuuaacaacgaacccguggagcucccgugucauac	scaffold35_223:7925..7988:+	121
C4557899_1_3275	Cve-miR-275-3p-1	aae-miR-275-3p	ucagguaccugaaguagcgcgcg	cgcguuacucgaguacuuccggcugugaauuaauuaaguaaccagucagguaccugaaguagcgcgcg	C4557899_1:99..167:+	321
scaffold192_59_302	Cve-miR-275-3p-2	-	cagggguacuuaguaucuaacu	ucagguacugagugacucugagcauaauuaaagucucagggguacuuaguaucuaacu	scaffold192_59:25029..25087:+	1
C4557899_1_3275	Cve-miR-275-5p-1	-	cgcguuacucgaguacuuccggcu	cgcguuacucgaguacuuccggcugugaauuaauuaaguaaccagucagguaccugaaguagcgcgcg	C4557899_1:99..167:+	35
scaffold192_59_302	Cve-miR-275-5p-2	aae-miR-275-3p	ucagguacugagugacucugag	ucagguacugagugacucugagcauaauuaaagucucagggguacuuaguaucuaacu	scaffold192_59:25029..25087:+	80
scaffold49_62_2815	Cve-miR-278-3p	aae-miR-278-3p	ucggugggacuuucguccguuu	ccgggcgaugucuucaucggccguccccuuuugauaaauuggucggugggacuuucguccguuu	scaffold49_62:47725..47789:+	2
scaffold49_62_2815	Cve-miR-278-5p	-	ccgggcgaugucuucaucggcc	ccgggcgaugucuucaucggccguccccuuuugauaaauuggucggugggacuuucguccguuu	scaffold49_62:47725..47789:+	1
scaffold91_5_2576	Cve-miR-281-3p	-	ugucauggaauugcucucuuugu	aagagagcuauccaucgacaguaugguaauaaugacacugucauggaauugcucucuuugu	scaffold91_5:49167..49228:-	32
scaffold91_5_2576	Cve-miR-281-5p	aae-miR-281-5p	aagagagcuauccaucgacagu	aagagagcuauccaucgacaguaugguaauaaugacacugucauggaauugcucucuuugu	scaffold91_5:49167..49228:-	58
scaffold5_64_2126	Cve-miR-282-3p	-	acauagccuagaauagguuagg	uagccucuccuaggcuuugucuuuaauuuuaaaauuuagacauagccuagaauagguuagg	scaffold5_64:31158..31219:+	1
scaffold5_64_2126	Cve-miR-282-5p	dme-miR-282-5p	uagccucuccuaggcuuugucu	uagccucuccuaggcuuugucuuuaauuuuaaaauuuagacauagccuagaauagguuagg	scaffold5_64:31158..31219:+	3
scaffold29_65_2619	Cve-miR-283-3p	-	caggauucuugcugguaucugg	aaauaucagcugguaauucugggauguuagaauaacucaggauucuugcugguaucugg	scaffold29_65:77382..77441:+	13
scaffold29_65_2619	Cve-miR-283-5p	aae-miR-283	aaauaucagcugguaauucuggg	aaauaucagcugguaauucugggauguuagaauaacucaggauucuugcugguaucugg	scaffold29_65:77382..77441:+	12
scaffold97_8_2757	Cve-miR-285-3p-1	aae-miR-285	uagcaccauuugaaaucaguac	acugacuucugugugugcucggcuucaauuuaaauguccuagcaccauuugaaaucaguac	scaffold97_8:31946..32007:-	12
scaffold54_37_2241	Cve-miR-285-3p-2	aae-miR-285	uagcaccacaacauucagcuua	agcugaaucugguggaguuaugcuuuguuuuuggucauagcaccacaacauucagcuua	scaffold54_37:22752..22811:-	14
scaffold97_8_2757	Cve-miR-285-5p-1	-	acugacuucugugugugcucgg	acugacuucugugugugcucggcuucaauuuaaauguccuagcaccauuugaaaucaguac	scaffold97_8:31946..32007:-	15
scaffold54_37_2241	Cve-miR-285-5p-2	-	agcugaaucugguggaguuaug	agcugaaucugguggaguuaugcuuuguuuuuggucauagcaccacaacauucagcuua	scaffold54_37:22752..22811:-	21
C4578505_1_3305	Cve-miR-305-3p	-	cggcaccuguuggagcgcaauuc	auuguacuucaucaggugcucugguagaucguaaacccggcaccuguuggagcgcaauuc	C4578505_1:61..121:-	9
C4578505_1_3305	Cve-miR-305-5p	aae-miR-305-5p	auuguacuucaucaggugcuc	auuguacuucaucaggugcucugguagaucguaaacccggcaccuguuggagcgcaauuc	C4578505_1:61..121:-	65
scaffold49_61_2814	Cve-miR-307-3p	aga-miR-307	ucacaaccuuauugagugagcg	acucacucaaccugggugugaugcuggcucacacugugggcuuuuaaguggccaucacaaccuuauugagugagcg	scaffold49_61:13953..14029:-	9
scaffold49_61_2814	Cve-miR-307-5p	-	acucacucaaccugggugugau	acucacucaaccugggugugaugcuggcucacacugugggcuuuuaaguggccaucacaaccuuauugagugagcg	scaffold49_61:13953..14029:-	1
scaffold326_10_2392	Cve-miR-315-3p	-	cuuucgggcaauaaucauaauc	uuuugauuguugcucagaaagccuuguuuugaaacuggcuuucgggcaauaaucauaauc	scaffold326_10:53933..53993:+	32
scaffold326_10_2392	Cve-miR-315-5p	aae-miR-315-5p	uuuugauuguugcucagaaagccu	uuuugauuguugcucagaaagccuuguuuugaaacuggcuuucgggcaauaaucauaauc	scaffold326_10:53933..53993:+	157
scaffold49_113_2828	Cve-miR-375-3p	aae-miR-375	uuuguucguucggcucgaguu	caucgauccggacgaucaacaaacuuuuuauuaauguaguuuguucguucggcucgaguu	scaffold49_113:37062..37122:-	168
scaffold49_113_2828	Cve-miR-375-5p	-	caucgauccggacgaucaacaaa	caucgauccggacgaucaacaaacuuuuuauuaauguaguuuguucguucggcucgaguu	scaffold49_113:37062..37122:-	11
scaffold88_11_1314	Cve-miR-929-3p	-	cuuccuaauagagucaggcug	aauugacucuaguagggagucccugcauucaauauggcgacuuccuaauagagucaggcug	scaffold88_11:12417..12478:+	5
scaffold88_11_1314	Cve-miR-929-5p	tca-miR-929-5p	aauugacucuaguagggagu	aauugacucuaguagggagucccugcauucaauauggcgacuuccuaauagagucaggcug	scaffold88_11:12417..12478:+	6
scaffold81_27_674	Cve-miR-965-3p	-	uaagcguauagcuuuuccccuu	ggggaaagguuaugacgauuaugguauaaauccauccauaagcguauagcuuuuccccuu	scaffold81_27:1468..1528:+	11
scaffold81_27_674	Cve-miR-965-5p	ame-miR-965-5p	ggggaaagguuaugacgauuaugg	ggggaaagguuaugacgauuaugguauaaauccauccauaagcguauagcuuuuccccuu	scaffold81_27:1468..1528:+	26
scaffold10_73_1869	Cve-miR-981-3p	-	uucguugucgacgaaaccugca	cggguuucgugacaagcgagccguuacuuuaauacggguucguugucgacgaaaccugca	scaffold10_73:93317..93377:+	5
scaffold10_73_1869	Cve-miR-981-5p	dme-miR-981-5p	cggguuucgugacaagcgagcc	cggguuucgugacaagcgagccguuacuuuaauacggguucguugucgacgaaaccugca	scaffold10_73:93317..93377:+	1
scaffold13_22_566	Cve-miR-993-3p-1	ame-miR-1006	caaauucgguucuagagagguu	uacccuguagauccgaauuuguuugaaaauaggcgacaaauucgguucuagagagguu	scaffold13_22:6179..6237:-	135
scaffold13_13_558	Cve-miR-993-3p-2	-	gaagcucgucucuacagguaucu	uacccuguagauccgggcuuuugucgaauuguugauaucagaagcucgucucuacagguaucu	scaffold13_13:20396..20459:+	40
scaffold13_22_566	Cve-miR-993-5p-1	aae-miR-993	uacccuguagauccgaauuugu	uacccuguagauccgaauuuguuugaaaauaggcgacaaauucgguucuagagagguu	scaffold13_22:6179..6237:-	52
scaffold13_13_558	Cve-miR-993-5p-2	aae-miR-993	uacccuguagauccgggcuuu	uacccuguagauccgggcuuuugucgaauuguugauaucagaagcucgucucuacagguaucu	scaffold13_13:20396..20459:+	90
scaffold12_38_2737	Cve-miR-1000-3p	-	cuggugugaugggacauugucc	auauuguccugucacagcaguacguauuuaauaaguuacuggugugaugggacauugucc	scaffold12_38:17320..17380:-	3
scaffold12_38_2737	Cve-miR-1000-5p	aae-miR-1000	auauuguccugucacagcagua	auauuguccugucacagcaguacguauuuaauaaguuacuggugugaugggacauugucc	scaffold12_38:17320..17380:-	5
scaffold29_55_2614	Cve-miR-1175-3p	aae-miR-1175-3p	gagauucaacuccuccaacuuau	aaguggagaaguggucucuacgcuugguuuaaaagcgagauucaacuccuccaacuuau	scaffold29_55:51128..51187:-	19
scaffold29_55_2614	Cve-miR-1175-5p	-	aaguggagaaguggucucuac	aaguggagaaguggucucuacgcuugguuuaaaagcgagauucaacuccuccaacuuau	scaffold29_55:51128..51187:-	30
scaffold29_66_2622	Cve-miR-1889-3p	-	ucauauuaccuugugggauuucc	uaaucucauuugguaacugugagucgguucauuacaguugcucauauuaccuugugggauuucc	scaffold29_66:1395..1459:+	3
scaffold29_66_2622	Cve-miR-1889-5p	aae-miR-1889-5p	uaaucucauuugguaacugugagu	uaaucucauuugguaacugugagucgguucauuacaguugcucauauuaccuugugggauuucc	scaffold29_66:1395..1459:+	7
scaffold35_123_2487	Cve-miR-2765-3p	-	caaugggguaagaguugccgcuu	ugguaacuccaccaccguuggcgacgaucgacagucaaugggguaagaguugccgcuu	scaffold35_123:35912..35970:-	5
scaffold35_123_2487	Cve-miR-2765-5p	aae-miR-2765	ugguaacuccaccaccguugg	ugguaacuccaccaccguuggcgacgaucgacagucaaugggguaagaguugccgcuu	scaffold35_123:35912..35970:-	61
scaffold35_26_2448	Cve-miR-2796-3p	ame-miR-2796	guaggccggcggaaacuacuu	agggguuucuaucggccuccagcagcaaagacaguuguaggccggcggaaacuacuu	scaffold35_26:74750..74807:-	162
scaffold35_26_2448	Cve-miR-2796-5p	-	agggguuucuaucggccuccag	agggguuucuaucggccuccagcagcaaagacaguuguaggccggcggaaacuacuu	scaffold35_26:74750..74807:-	3
scaffold85_40_2846	Cve-miR-2943-3p	-	accuaugcccgacuacuuggc	uuaaguaguagugccguaggugauucguaacuaaaaacucaccuaugcccgacuacuuggc	scaffold85_40:32903..32964:+	1
scaffold85_40_2846	Cve-miR-2943-5p	aae-miR-2943	uuaaguaguagugccguaggu	uuaaguaguagugccguaggugauucguaacuaaaaacucaccuaugcccgacuacuuggc	scaffold85_40:32903..32964:+	164
scaffold33_44_1338	Cve-miR-2944-3p-1	aae-miR-2944b-3p	uaucacagccagcuuugaugagcg	cccaucagagugguugugaugugguucauuuuuacucauaucacagccagcuuugaugagcg	scaffold33_44:6411..6473:-	235
scaffold33_44_1340	Cve-miR-2944-3p-2	aae-miR-2944b-3p	uaucacagccagcuuugaugagcg	cucacagaguggcuguuguaugcaauuguagagucauaucacagccagcuuugaugagcg	scaffold33_44:7030..7090:-	230
scaffold33_44_1342	Cve-miR-2944-3p-3	aae-miR-2944b-3p	uaucacagccauuuuugacaaau	ucgucaaauugguugugacguguaguuauuuacguucauaucacagccauuuuugacaaau	scaffold33_44:7193..7254:-	118
scaffold35_26_2445	Cve-miR-2944-3p-4	aae-miR-2944b-3p	caucacaggcagaguucuaguua	uggagcucugucugugacuuguguaguuuuauaauaaaucacaucacaggcagaguucuaguua	scaffold35_26:290473..290537:+	95
scaffold33_44_1346	Cve-miR-2944-3p-7	aae-miR-2944b-3p	cuaucacagccagcuuugauga	ccgucaaagcugguguguaauagagcguagacuaucacagccagcuuugauga	scaffold33_44:7638..7691:-	309
scaffold33_44_1338	Cve-miR-2944-5p-1	-	cccaucagagugguugugaugug	cccaucagagugguugugaugugguucauuuuuacucauaucacagccagcuuugaugagcg	scaffold33_44:6411..6473:-	10
scaffold33_44_1340	Cve-miR-2944-5p-2	-	cucacagaguggcuguuguaug	cucacagaguggcuguuguaugcaauuguagagucauaucacagccagcuuugaugagcg	scaffold33_44:7030..7090:-	7
scaffold33_44_1342	Cve-miR-2944-5p-3	-	ucgucaaauugguugugacgug	ucgucaaauugguugugacguguaguuauuuacguucauaucacagccauuuuugacaaau	scaffold33_44:7193..7254:-	17
scaffold35_26_2445	Cve-miR-2944-5p-4	-	uggagcucugucugugacuugug	uggagcucugucugugacuuguguaguuuuauaauaaaucacaucacaggcagaguucuaguua	scaffold35_26:290473..290537:+	12
scaffold33_44_1346	Cve-miR-2944-5p-7	-	ccgucaaagcugguguguaaua	ccgucaaagcugguguguaauagagcguagacuaucacagccagcuuugauga	scaffold33_44:7638..7691:-	9
scaffold15_49_1217	Cve-miR-2945-3p-1	aae-miR-2945-3p	ugacuagaaucacacucgucca	ggacgcgugugcucuaguaucauguaguguuugaacaugacuagaaucacacucgucca	scaffold15_49:49406..49465:+	219
scaffold35_11_2438	Cve-miR-2945-3p-2	aae-miR-2945-3p	ugacuagauccacacucauua	agugagugauggucuagugcacauuguuuugauauugugacuagauccacacucauua	scaffold35_11:13531..13589:-	104
scaffold85_18_2835	Cve-miR-2945-3p-3	aae-miR-2945-3p	cgacuagagaaaugccacgguu	acgagcauuccucuagucacaauucuaaaucucugcgacuagagaaaugccacgguu	scaffold85_18:20464..20521:+	7
scaffold85_18_2838	Cve-miR-2945-3p-4	aae-miR-2945-3p	ugacuagaggaaugcucgucuu	ccguggcauuucucuagucgcagagauuuagaauugugacuagaggaaugcucgucuu	scaffold85_18:20461..20519:-	26
scaffold35_11_2436	Cve-miR-2945-3p-5	aae-miR-2945-3p	ugacuagauacacacucgucu	gacgaguuugaauuuggugcacguuuauauuuaaaaucgugacuagauacacacucgucu	scaffold35_11:13293..13353:-	56
scaffold85_18_2840	Cve-miR-2945-3p-6	aae-miR-2945-3p	ugacuagaagugauacucgugu	acaaguauccuuccagccacaguaguucaaaaugugacuagaagugauacucgugu	scaffold85_18:20587..20643:-	16
scaffold15_49_1217	Cve-miR-2945-5p-1	-	ggacgcgugugcucuaguaucaug	ggacgcgugugcucuaguaucauguaguguuugaacaugacuagaaucacacucgucca	scaffold15_49:49406..49465:+	4
scaffold35_11_2438	Cve-miR-2945-5p-2	-	agugagugauggucuagugcaca	agugagugauggucuagugcacauuguuuugauauugugacuagauccacacucauua	scaffold35_11:13531..13589:-	9
scaffold85_18_2838	Cve-miR-2945-5p-3	-	ccguggcauuucucuagucgca	ccguggcauuucucuagucgcagagauuuagaauugugacuagaggaaugcucgucuu	scaffold85_18:20461..20519:-	2
scaffold85_18_2840	Cve-miR-2945-5p-4	-	acaaguauccuuccagccacag	acaaguauccuuccagccacaguaguucaaaaugugacuagaagugauacucgugu	scaffold85_18:20587..20643:-	2
scaffold35_11_2436	Cve-miR-2945-5p-5	-	gacgaguuugaauuuggugc	gacgaguuugaauuuggugcacguuuauauuuaaaaucgugacuagauacacacucgucu	scaffold35_11:13293..13353:-	26
scaffold37_5_214	Cve-miR-3049-3p	-	uccguccaacuccuuuccgucu	ucgggaagguaguugcggcagauuugcacuuuaaacaaaguccguccaacuccuuuccgucu	scaffold37_5:55872..55934:+	1
scaffold37_5_214	Cve-miR-3049-5p	ame-miR-3049-5p	ucgggaagguaguugcggcagauu	ucgggaagguaguugcggcagauuugcacuuuaaacaaaguccguccaacuccuuuccgucu	scaffold37_5:55872..55934:+	47
scaffold85_40_2844	Cve-miR-3405-3p	bmo-miR-3405	uugugaccguaacaaugggcga	uugugaccguaacaaugggcgauuguaguaaacgcucacugauacguucacaaguu	scaffold85_40:32624..32680:+	26
scaffold85_40_2844	Cve-miR-3405-5p	-	cucacugauacguucacaaguu	uugugaccguaacaaugggcgauuguaguaaacgcucacugauacguucacaaguu	scaffold85_40:32624..32680:+	4
scaffold1_21_166	Cve-miR-6001-3p	ame-miR-6001-3p	uucucuuugguuguuaccacc	guagguaacaacugacggggucauuuaguuuuuuauuuuaauguucucuuugguuguuaccacc	scaffold1_21:27716..27780:+	4
scaffold1_21_166	Cve-miR-6001-5p	-	guagguaacaacugacgggguca	guagguaacaacugacggggucauuuaguuuuuuauuuuaauguucucuuugguuguuaccacc	scaffold1_21:27716..27780:+	18
scaffold29_202_2680	Cve-miR-bantam-3p-1	aae-bantam-3p	ugagaucauugugaaagcugauu	cugguuuucacaaugauuugacagauggauuugauucugagaucauugugaaagcugauu	scaffold29_202:340..400:-	51
scaffold62_22_267	Cve-miR-bantam-3p-2	aae-bantam-3p	ugagaucacagcugcauuuu	aaugcaccggugaucuaagcaacuauuguuggugcugagaucacagcugcauuuu	scaffold62_22:4335..4390:+	14
scaffold81_22_667	Cve-miR-bantam-3p-3	aae-bantam-3p	ugagaucacaggagcauuuu	gaaaugcaccugugaucuaagcaacaauaauugacgcugagaucacaggagcauuuu	scaffold81_22:97..154:+	25
scaffold29_202_2680	Cve-miR-bantam-5p-1	-	cugguuuucacaaugauuugacaga	cugguuuucacaaugauuugacagauggauuugauucugagaucauugugaaagcugauu	scaffold29_202:340..400:-	2
scaffold62_22_267	Cve-miR-bantam-5p-2	-	aaugcaccggugaucuaagcaacu	aaugcaccggugaucuaagcaacuauuguuggugcugagaucacagcugcauuuu	scaffold62_22:4335..4390:+	1
scaffold81_22_667	Cve-miR-bantam-5p-3	-	gaaaugcaccugugaucuaagc	gaaaugcaccugugaucuaagcaacaauaauugacgcugagaucacaggagcauuuu	scaffold81_22:97..154:+	16
scaffold13_37_578	Cve-miR-iab-4-3p	-	cgguauaccuucaguauacgua	acguauacugaauguauccugaguguauuccuguccgguauaccuucaguauacgua	scaffold13_37:27112..27169:+	9
scaffold13_37_578	Cve-miR-iab-4-5p	aae-miR-iab-4-5p	acguauacugaauguauccugag	acguauacugaauguauccugaguguauuccuguccgguauaccuucaguauacgua	scaffold13_37:27112..27169:+	16
scaffold10_163_1900	Cve-miR-let-7-5p	aae-let-7	ugagguaguagguuguauagug	ugagguaguagguuguauaguggguaauugcaccugcagauaugaaguucacuguacagcuugcuaacuuucc	scaffold10_163:47655..47728:+	232
C4418853_1_3095	Cve-miR-novel1-3p	-	ucgguaaugagcauugguuggcgg	ugguaaccgguagaggaccgacaauauccauugcgaucuucucgaagacaguaccugggguaucgguaaugagcauugguuggcgg	C4418853_1:57..143:+	8
C4418853_1_3095	Cve-miR-novel1-5p	-	ugguaaccgguagaggaccgacaaua	ugguaaccgguagaggaccgacaauauccauugcgaucuucucgaagacaguaccugggguaucgguaaugagcauugguuggcgg	C4418853_1:57..143:+	3
scaffold1269_1_1113	Cve-miR-novel5-3p	-	uuagaucacaggugcauuuuau	aaaaugcaccugugaucucagcaucaauaaugguugcuuagaucacaggugcauuuuau	scaffold1269_1:790..849:+	15
scaffold1269_1_1113	Cve-miR-novel5-5p	-	aaaaugcaccugugaucucagc	aaaaugcaccugugaucucagcaucaauaaugguugcuuagaucacaggugcauuuuau	scaffold1269_1:790..849:+	1
scaffold657_2_2162	Cve-miR-novel5-3p	-	uuagaucacaggugcauuuu	gaaaugcaccugugaucuaagcaacaauaguugacgcuuagaucacaggugcauuuu	scaffold657_2:576..633:-	27
scaffold657_2_2162	Cve-miR-novel5-5p	-	gaaaugcaccugugaucuaagc	gaaaugcaccugugaucuaagcaacaauaguugacgcuuagaucacaggugcauuuu	scaffold657_2:576..633:-	16
scaffold13_205_607	Cve-miR-novel7-3p	-	uagaacucuucauacucgguag	acuagguauggauuguacuauauaaauuuaaaauauagaacucuucauacucgguag	scaffold13_205:15675..15732:+	24
scaffold13_205_607	Cve-miR-novel7-5p	-	acuagguauggauuguacuaua	acuagguauggauuguacuauauaaauuuaaaauauagaacucuucauacucgguag	scaffold13_205:15675..15732:+	1
scaffold207_15_1065	Cve-miR-novel12-3p	-	ucccggcggcuucuauuuuuu	cuaauggaagcccgaggacucgggguucgagucccggcggcuucuauuuuuu	scaffold207_15:7..59:-	4
scaffold207_15_1065	Cve-miR-novel12-5p	-	cuaauggaagcccgaggacucgg	cuaauggaagcccgaggacucgggguucgagucccggcggcuucuauuuuuu	scaffold207_15:7..59:-	3
scaffold234_6_2385	Cve-miR-novel13-3p	-	aauccugcaucaagugcguugcu	aauccugcaucaagugcguugcuuuauagauacuacaaucagcaaugcauugcacgcagggua	scaffold234_6:28580..28643:-	7
scaffold234_6_2385	Cve-miR-novel13-5p	-	aaugcauugcacgcagggua	aauccugcaucaagugcguugcuuuauagauacuacaaucagcaaugcauugcacgcagggua	scaffold234_6:28580..28643:-	4
scaffold52_4_1137	Cve-miR-novel17-3p	-	gcacucgaacuggcucaccggcc	ccggugagguuagccgaguggucuaaggcgcauggccuauugagcacucgaacuggcucaccggcc	scaffold52_4:8291..8357:+	15
scaffold97_5_2749	Cve-miR-novel27-3p	-	auauuaggucuggcuuau	gaguuuauuugcuugauguuauaaaaaauaauccgagccuagagucacaugccauucaacauggaugguaggugcuacaggaucucggagaucauauuaggucuggcuuau	scaffold97_5:138660..138771:+	1

## Sheet: Table S9-2
Table S9-2. miRNAs in D. collaris
provisional id	miRNA name	example miRBase miRNA with the same seed	miRNA	consensus precursor sequence	precursor coordinate	read count
scaffold145_3877	Dco_aae-miR-iab-4-5p-5p	aae-miR-iab-4-5p	acguauacugaauguauccuga	acguauacugaauguauccugaguguauuccuuuccgguauaccuucaguauacguaa	scaffold145:1654752..1654810:-	10
scaffold131_13144	Dco_bantam-3-3p	aae-bantam-3p	ugagaucauugugaaagcugau	cugguuuucacaaugauuugacagauguauuugauucugagaucauugugaaagcugau	scaffold131:143242..143301:-	4068
scaffold131_13144	Dco_bantam-3-5p	-	cugguuuucacaaugauuugacag	cugguuuucacaaugauuugacagauguauuugauucugagaucauugugaaagcugau	scaffold131:143242..143301:-	3
scaffold25_12095	Dco_let-7-5p	aae-let-7	ugagguaguagguuguauaguu	ugagguaguagguuguauaguugggaauggaaaaaaauucgcagauaugaaguccacuguacaacuugcuaacuuucc	scaffold25:343572..343650:-	471
scaffold26_14423	Dco_let-7-5p	aae-let-7	ugagguaguagguuguauaguu	ugagguaguagguuguauaguugggaauggaaaaaaauucgcagauaugaaguccacuguacaacuugcuaacuuucc	scaffold26:2742804..2742882:-	471
scaffold128_16585	Dco_miR-1000-5p	aae-miR-1000	auauuguccugucacagcagua	auauuguccugucacagcaguacgccuuuaaagaguuacuggugugaugggacauugucc	scaffold128:956806..956866:-	5
scaffold26_14425	Dco_miR-100-5p	aae-miR-100	aacccguagauccgaacuugug	aacccguagauccgaacuugugggcuauuuuauaugcauaccgcaagcuccuaucuaccgguaca	scaffold26:2744572..2744637:-	163
scaffold114_18651	Dco_miR-1174-3p	aae-miR-1174	ucagaucuaacucuuccagcucg	aguuggaagugaagauuuaggcagugggcugccucgcucuuuggguacuugucagaucuaacucuuccagcucg	scaffold114:1163371..1163445:+	607
scaffold114_18651	Dco_miR-1174-5p	-	aguuggaagugaagauuuaggc	aguuggaagugaagauuuaggcagugggcugccucgcucuuuggguacuugucagaucuaacucuuccagcucg	scaffold114:1163371..1163445:+	21
scaffold26_14421	Dco_miR-125-5p	aae-miR-125-5p	ucccugagacccuaacuuguga	ucccugagacccuaacuugugacgucgcgucugauaucucacaggcuagauucucugguauu	scaffold26:2742357..2742419:-	136
scaffold86_12321	Dco_miR-12-5p	aae-miR-12-5p	ugaguauuacaucagguacu	ugaguauuacaucagguacugguggagaucuugacagccagugcuuguguuauacuugcg	scaffold86:274901..274961:-	27
scaffold433_18121	Dco_miR-133-3p	aae-miR-133	uugguccccuucaaccagcuuu	agcugguugaacacgggucaaauauaucgcacgauugacgcauuugguccccuucaaccagcuuu	scaffold433:342641..342706:+	1153
scaffold86_12329	Dco_miR-1889-5p	aae-miR-1889-5p	uaaucucaugugguaacuguga	uaaucucaugugguaacugugagcggauugauuucgaguguucauauuaccgcgugggauuucc	scaffold86:281168..281232:-	3
scaffold86_12323	Dco_miR-1889-5p	aae-miR-1889-5p	uaaucucaugugguaacuguga	uaaucucaugugguaacugugagcggauugauuucgaguguucauauuaccgcgugggauuucc	scaffold86:276599..276663:-	3
scaffold365_11603	Dco_miR-190-5p	aae-miR-190	agauauguuugauauucuugguug	agauauguuugauauucuugguuguuuuaucuaugaucgaccaggaaucaaacauauuauua	scaffold365:713707..713769:-	82
scaffold144_14470	Dco_miR-2-3p	-	uaucacagccauuuuugacaag	ucgucaaauugguugugacguguugcuuuauaauuucauaucacagccauuuuugacaag	scaffold144:519279..519339:+	37
scaffold129_7481	Dco_miR-252-5p	ame-miR-252a	cuaaguacuagugccgcagga	cuaaguacuagugccgcaggagugacuagucuggacuagauauuaccauaucuccugcugcucaagugcuuauca	scaffold129:1303570..1303645:-	17
scaffold144_14470	Dco_miR-2-5p	api-miR-2c	ucgucaaauugguugugacgug	ucgucaaauugguugugacguguugcuuuauaauuucauaucacagccauuuuugacaag	scaffold144:519279..519339:+	60
scaffold624_1155	Dco_miR-263-5p	aae-miR-263a-5p	uauggcacuggaagaauucacg	uauggcacuggaagaauucacggggguaauagcaacgggcccguggagcucccgugucauaca	scaffold624:51611..51674:-	318
scaffold193_15997	Dco_miR-263-5p	aae-miR-263b-5p	cuuggcacuggaagaauucacag	cuuggcacuggaagaauucacagaugugcaauaaauaaucguggaucuugcaaugccaucac	scaffold193:152098..152160:-	7
scaffold530_8944	Dco_miR-2744-5p	bmo-miR-2744	uuugagagacgauggugcuaau	uuugagagacgauggugcuaauucaccagacaccugcugacugcugaauuagugagaucgucucgcaagaa	scaffold530:59239..59310:+	1
scaffold530_8946	Dco_miR-2744-5p	bmo-miR-2744	uuugagagacgauggugcuaau	uuugagagacgauggugcuaauucaccagacaccugcugacugcugaauuagugagaucgucucgcaagaa	scaffold530:65963..66034:+	1
scaffold529_3669	Dco_miR-275-3p	-	caaggcaacucaguacccaacc	ucagguacugagugacucugaguguaaucuacugacucaaggcaacucaguacccaacc	scaffold529:565392..565451:-	3
scaffold529_3669	Dco_miR-275-5p	aae-miR-275-3p	ucagguacugagugacucugagu	ucagguacugagugacucugaguguaaucuacugacucaaggcaacucaguacccaacc	scaffold529:565392..565451:-	444
scaffold181_4924	Dco_miR-276-3p	aae-miR-276-3p	uaggaacuucauaccgugcucu	agcgagguauagaguuccuacguaguauucagaaaguaggaacuucauaccgugcucu	scaffold181:340065..340123:-	1976
scaffold506_6091	Dco_miR-2765-3p	-	caaugggguaagaguugcccguu	ugguaacuccaccaccguuggcgugauguaaaugccaaugggguaagaguugcccguu	scaffold506:1276..1334:-	1
scaffold506_6091	Dco_miR-2765-5p	aae-miR-2765	ugguaacuccaccaccguuggc	ugguaacuccaccaccguuggcgugauguaaaugccaaugggguaagaguugcccguu	scaffold506:1276..1334:-	48
scaffold181_4924	Dco_miR-276-5p	-	agcgagguauagaguucc	agcgagguauagaguuccuacguaguauucagaaaguaggaacuucauaccgugcucu	scaffold181:340065..340123:-	88
scaffold297_5331	Dco_miR-277-3p	aae-miR-277-3p	uaaaugcacuaucugguacgac	cgugccagaugcgcguuuacacgggcccugaauacuguaaaugcacuaucugguacgac	scaffold297:219582..219641:+	36
scaffold286_6437	Dco_miR-278-3p	aae-miR-278-3p	ucggugggacuuucguccguuu	ccgggcgacgucuucaucggccguauuauuauugcuuucuggucggugggacuuucguccguuu	scaffold286:631262..631326:+	18
scaffold305_2914	Dco_miR-278-5p	aae-miR-278-5p	acggacgauggacgcagcgc	acggacgauggacgcagcgcggcgagugugagacggcguuacagagaugccgcugucgcugccgagcgcguuugugccgaug	scaffold305:176835..176917:+	1
scaffold364_16463	Dco_miR-2796-3p	ame-miR-2796	guaggccggcggaaacuacuugc	agggguuucuaucggccuccagcagcacagaccguuguaggccggcggaaacuacuugc	scaffold364:555340..555399:+	2
scaffold5_5572	Dco_miR-281-3p	aae-miR-281-3p	ugucauggaguugcucucuuug	aagagagcuauccaucgacaguauggcaaaauagacacugucauggaguugcucucuuug	scaffold5:22332..22392:-	85
scaffold5_5572	Dco_miR-281-5p	-	aagagagcuauccaucgacagu	aagagagcuauccaucgacaguauggcaaaauagacacugucauggaguugcucucuuug	scaffold5:22332..22392:-	79
scaffold464_4519	Dco_miR-282-3p	-	acauagccuagaauagguuagguc	uagccucuccuaggcuuugucuguaugcagaggacggagacauagccuagaauagguuagguc	scaffold464:163023..163086:-	2
scaffold464_4519	Dco_miR-282-5p	dme-miR-282-5p	uagccucuccuaggcuuugucu	uagccucuccuaggcuuugucuguaugcagaggacggagacauagccuagaauagguuagguc	scaffold464:163023..163086:-	25
scaffold86_12331	Dco_miR-283-3p	-	caggauucuggcugguauccgg	aaauaucagcugguaauucugggauuguuaagcuagcccaggauucuggcugguauccgg	scaffold86:281674..281734:-	2
scaffold86_12331	Dco_miR-283-5p	aae-miR-283	aaauaucagcugguaauucuggg	aaauaucagcugguaauucugggauuguuaagcuagcccaggauucuggcugguauccgg	scaffold86:281674..281734:-	23
scaffold3_19908	Dco_miR-285-3p	aae-miR-285	uagcaccauuugaaaucaguac	acugacuucugugcgugcugggguuucauuuuuucacacuuccuagcaccauuugaaaucaguac	scaffold3:761200..761265:-	16
scaffold9_22495	Dco_miR-285-5p	-	agcugaaucugggagugccacg	agcugaaucugggagugccacguuacuuuacauacgcucguagcaccacaucauucagcuug	scaffold9:1761911..1761973:+	1
scaffold129_7483	Dco_miR-2943-5p	aae-miR-2943	cuaaguaguagugccguagguga	cuaaguaguagugccguaggugaugaaucgagauauuucaccucgguacgauuacuugacg	scaffold129:1321375..1321436:-	12
scaffold63_3323	Dco_miR-2944-3p	aae-miR-2944b-3p	caucacaggcugaguucuaguu	gugggacucugacugugacuugugcgucuugucuaucgucacaucacaggcugaguucuaguu	scaffold63:158502..158565:+	243
scaffold508_18969	Dco_miR-2945-3p	aae-miR-2945-3p	ugacuagauacacacucgucu	gacgaguaugaauuuagugcacguuacuguacauauccgugacuagauacacacucgucu	scaffold508:670930..670990:+	75
scaffold508_18969	Dco_miR-2945-5p	-	gacgaguaugaauuuagugcacg	gacgaguaugaauuuagugcacguuacuguacauauccgugacuagauacacacucgucu	scaffold508:670930..670990:+	13
scaffold257_7181	Dco_miR-305-3p	-	cggcaucuguuggagcgcaauuc	auuguacuucaucaggugcucuggugaacuugauacccggcaucuguuggagcgcaauuc	scaffold257:1881197..1881257:-	21
scaffold257_7181	Dco_miR-305-5p	aae-miR-305-5p	auuguacuucaucaggugcucu	auuguacuucaucaggugcucuggugaacuugauacccggcaucuguuggagcgcaauuc	scaffold257:1881197..1881257:-	155
scaffold206_12476	Dco_miR-306-5p	dmo-miR-306-3p	gagggucgaggguucaagug	gagggucgaggguucaagugcgcagacgcgaagaaacccgcucacgccgcacuugcgcgcucuggagugcguc	scaffold206:70141..70214:+	27
scaffold206_12474	Dco_miR-306-5p	dmo-miR-306-3p	gagggucgaggguucaagug	gagggucgaggguucaagugcgcagacgcgaagaaacccgcucacgccgcacuugcgcgcucuggagugcguc	scaffold206:69963..70036:+	27
scaffold117_10825	Dco_miR-315-5p	aae-miR-315-5p	uuuugauuguugcucagaaagcc	uuuugauuguugcucagaaagccuuguuuucgauacuggcuuucgggcaauaaucauaauc	scaffold117:435881..435942:-	96
scaffold420_2379	Dco_miR-31-5p	aae-miR-31	aggcaagaugucggcauagcuga	aggcaagaugucggcauagcugauguuucgaaauaucucggcugugucacauccggccagc	scaffold420:94426..94487:-	588
scaffold297_5329	Dco_miR-317-3p	aae-miR-317	ugaacacagcuggugguaucu	agccacucugcguucacucgguagguaaugaagcgagugaacacagcuggugguaucu	scaffold297:210696..210754:+	594
scaffold920_18301	Dco_miR-3262-3p	bmo-miR-3262	aggcucggguucgauucc	gugggaacucggucacugccugacacgcaguaggcucggguucgauucc	scaffold920:142088..142137:+	29
scaffold855_18331	Dco_miR-3348-5p	bmo-miR-3348	gcagcgaggcggcggcgc	gcagcgaggcggcggcgcgcgccggugcggcgcggacagcugaug	scaffold855:1996..2041:-	1
scaffold297_5334	Dco_miR-34-3p	-	cgaccgcuaucgacacugcauuu	uggcagugugguuagcugguugugugcuucacguuuuacacgaccgcuaucgacacugcauuu	scaffold297:221534..221597:+	1
scaffold297_5334	Dco_miR-34-5p	aae-miR-34-5p	uggcagugugguuagcugguugug	uggcagugugguuagcugguugugugcuucacguuuuacacgaccgcuaucgacacugcauuu	scaffold297:221534..221597:+	12
scaffold253_8522	Dco_miR-3478-3p	nvi-miR-3478	cuuggaugggugaccgcc	ugguccccagauuguucgcugucaguucuuggaugggugaccgcc	scaffold253:4459..4504:-	167
scaffold385_17871	Dco_miR-3478-3p	nvi-miR-3478	cuuggaugggugaccgcc	ugguccccagauuguucgcugucaguucuuggaugggugaccgcc	scaffold385:12208..12253:+	167
scaffold86_12313	Dco_miR-3715-3p	-	uauuaugcuccguuuaucgguua	ucgguaagcagaguauaagagcuguguugguaucucgaguauuaugcuccguuuaucgguua	scaffold86:156318..156380:-	1
scaffold86_12313	Dco_miR-3715-5p	ame-miR-3715	ucgguaagcagaguauaagagcu	ucgguaagcagaguauaagagcuguguugguaucucgaguauuaugcuccguuuaucgguua	scaffold86:156318..156380:-	3
scaffold186_18359	Dco_miR-3770-3p	-	aaugcauugcacgcaggguagc	aauccugcaucaagugcguugcuuuguaaauccacaaucagcaaugcauugcacgcaggguagc	scaffold186:73751..73815:-	1
scaffold186_18359	Dco_miR-3770-5p	ame-miR-3770	aauccugcaucaagugcguugcu	aauccugcaucaagugcguugcuuuguaaauccacaaucagcaaugcauugcacgcaggguagc	scaffold186:73751..73815:-	19
scaffold260_15441	Dco_miR-3791-3p	ame-miR-3791	ucaccggguaggauucaucca	gaugcaaucucguccgguguggauuuauucguaccucaccggguaggauucaucca	scaffold260:222545..222601:+	41
scaffold187_1379	Dco_miR-3823-5p	tca-miR-3823-5p	gaaggucggaggaaagga	gaaggucggaggaaaggauugaccucgcacgaucguuuccucaccuucuu	scaffold187:648085..648135:-	1
scaffold227_7909	Dco_miR-3851-3p	tca-miR-3851f-3p	caguacguggaugggugacc	ucacuuaagucaagcugauuuguucgcugucaguacguggaugggugacc	scaffold227:724076..724126:+	9
scaffold157_17443	Dco_miR-6001-3p	ame-miR-6001-3p	uucucuuugguuguuaccaccag	guagguaacgacugacggggacaucgucgguucccaguuuagucuaaaauguucucuuugguuguuaccaccag	scaffold157:97818..97892:+	3
scaffold157_17443	Dco_miR-6001-5p	-	guagguaacgacugacgggga	guagguaacgacugacggggacaucgucgguucccaguuuagucuaaaauguucucuuugguuguuaccaccag	scaffold157:97818..97892:+	3
scaffold129_7485	Dco_miR-6057-5p	ame-miR-6057	uuugugaccgcaauaaugggc	uuugugaccgcaauaaugggcgaauaaauaggacgcucguugcugcguucgcaaguc	scaffold129:1322688..1322745:-	30
scaffold144_14463	Dco_miR-71-3p	aae-miR-71-3p	ucucacuaccuugucuuucaug	ugaaagacauggguagugagauguccuagcgcaucuugcgucucacuaccuugucuuucaug	scaffold144:518512..518574:+	51
scaffold144_14463	Dco_miR-71-5p	-	ugaaagacauggguagugagau	ugaaagacauggguagugagauguccuagcgcaucuugcgucucacuaccuugucuuucaug	scaffold144:518512..518574:+	20
scaffold260_15445	Dco_miR-79-3p	aae-miR-79-3p	uaaagcuagaucagcaaggcaa	ucuuuggugauuuaacuguaugguaauacgacggaucauaaagcuagaucagcaaggcaa	scaffold260:222890..222950:+	9
scaffold35_4395	Dco_miR-8-3p	aae-miR-8-3p	uaauacugucagguaaagauguc	caucuuaccgggcagcauuagauuuacguugaauuuucuaauacugucagguaaagauguc	scaffold35:109105..109166:+	4921
scaffold35_4395	Dco_miR-8-5p	-	caucuuaccgggcagcauuaga	caucuuaccgggcagcauuagauuuacguugaauuuucuaauacugucagguaaagauguc	scaffold35:109105..109166:+	38
scaffold464_4540	Dco_miR-87-3p	aae-miR-87	gugagcaaaguuucaggugagu	gagccugacuccuugcucugcccguauucgauuaucgaaagggugagcaaaguuucaggugagu	scaffold464:369746..369810:-	95
scaffold2_18592	Dco_miR-92-3p	aae-miR-92b-3p	uauugcacuugucccggccuau	aggucgagauuugugacaauguuucgucuacgcaaucguucaauauugcacuugucccggccuau	scaffold2:4010753..4010818:-	26
scaffold2_18592	Dco_miR-92-5p	-	aggucgagauuugugacaauguu	aggucgagauuugugacaauguuucgucuacgcaaucguucaauauugcacuugucccggccuau	scaffold2:4010753..4010818:-	1
scaffold271_4711	Dco_miR-927-3p	aae-miR-927	caaagcguuugaaaucugaacc	uuuagaauuccuacgcuuuaccggauauaacgaaguggcaaagcguuugaaaucugaacc	scaffold271:183106..183166:+	3
scaffold271_4711	Dco_miR-927-5p	-	uuuagaauuccuacgcuuuacc	uuuagaauuccuacgcuuuaccggauauaacgaaguggcaaagcguuugaaaucugaacc	scaffold271:183106..183166:+	2
scaffold809_5642	Dco_miR-932-5p	aae-miR-932-5p	ucaauuccguagugcauugcagu	ucaauuccguagugcauugcagucguuucgaaucgugauauacaaccugcaagcaccgcgggagugagg	scaffold809:856909..856978:+	2
scaffold187_1294	Dco_miR-9-3p	-	auaaagcuagguuaccggaguua	ucuuugguuaucuagcuguaugaguauuauucgacaucauaaagcuagguuaccggaguua	scaffold187:962044..962105:+	7
scaffold187_1294	Dco_miR-9-5p	aae-miR-9b	ucuuugguuaucuagcuguauga	ucuuugguuaucuagcuguaugaguauuauucgacaucauaaagcuagguuaccggaguua	scaffold187:962044..962105:+	417
scaffold101_5062	Dco_miR-965-3p	-	uaagcguauagcuuuuccc	ggggagaaguuauggcgauuaugggaauuagaaacauaagcguauagcuuuuccc	scaffold101:3028649..3028704:+	1
scaffold101_5062	Dco_miR-965-5p	bmo-miR-965-5p	ggggagaaguuauggcgauuaug	ggggagaaguuauggcgauuaugggaauuagaaacauaagcguauagcuuuuccc	scaffold101:3028649..3028704:+	3
scaffold145_3846	Dco_miR-993-3p	-	caaauucgguucuagagagguuu	uacccuguagauccgaauuuguuugaaaagaggcgacaaauucgguucuagagagguuu	scaffold145:2679982..2680041:+	52
scaffold145_3846	Dco_miR-993-5p	aae-miR-993	uacccuguagauccgaauuugu	uacccuguagauccgaauuuguuugaaaagaggcgacaaauucgguucuagagagguuu	scaffold145:2679982..2680041:+	1243
scaffold552_12414	Dco_miR-novel10-3p	-	cuaaucgggcugguccauguuc	auauggcccgggccgaauaucacugauucgcaugcuaaucgggcugguccauguuc	scaffold552:748171..748227:+	1
scaffold552_12414	Dco_miR-novel10-5p	-	auauggcccgggccgaauauca	auauggcccgggccgaauaucacugauucgcaugcuaaucgggcugguccauguuc	scaffold552:748171..748227:+	1
scaffold61_11706	Dco_miR-novel11-3p	-	gcggucaguacuuggaug	uccaagucaagcugauuaguucgcggucaguacuuggaug	scaffold61:95221..95261:-	217
scaffold1979_6529	Dco_miR-novel12-3p	-	aguacuuggaugggugac	cccuagagucaagcugaaucguuugcggacaguacuuggaugggugac	scaffold1979:3073..3121:+	1350
scaffold138_8239	Dco_miR-novel13-3p	-	uacuuggaugggugaccg	guguccucccaagucaagcugaucuguucgcugucauuacuuggaugggugaccg	scaffold138:657796..657851:+	231
scaffold4460_13800	Dco_miR-novel1-3p	-	gcucuuucuugauucggu	caccggaaggauugacagauugauagcucuuucuugauucggu	scaffold4460:3352..3395:+	357
scaffold686_17940	Dco_miR-novel14-3p	-	gcggucaguacuuggaug	cucaagucaagcugauuuguucgcggucaguacuuggaug	scaffold686:14890..14930:-	215
scaffold433_18117	Dco_miR-novel15-3p	-	gaauguaaagaaguauggag	ccgugcuuccuuacuucccauagugauuacgacguauggaauguaaagaaguauggag	scaffold433:116831..116889:+	67
scaffold4460_13800	Dco_miR-novel1-5p	-	caccggaaggauugacaga	caccggaaggauugacagauugauagcucuuucuugauucggu	scaffold4460:3352..3395:+	103836
scaffold281_8408	Dco_miR-novel16-3p	-	gcggucaguacuuggaug	gucaaguugauuuguucgcggucaguacuuggaug	scaffold281:684067..684102:-	215
C15053327_20703	Dco_miR-novel17-3p	-	ggccgagcggucuaaggc	cguaggcugcauguccagguuggcucgaugcuauacgugagcuagcuuggccgagcggucuaaggc	C15053327:23..89:+	119
scaffold74_12922	Dco_miR-novel18-3p	-	uacuuggaugggugaccg	gucuccagagucaagcacaaucguucgcggucaguaccuacuuggaugggugaccg	scaffold74:1349587..1349643:-	485
C15468581_20934	Dco_miR-novel19-5p	-	uacuuggaugggugaccg	uacuuggaugggugaccgcggucacccaucccaguacu	C15468581:76..114:+	207
scaffold1827_3709	Dco_miR-novel20-5p	-	uauccggcucgaaggacc	uauccggcucgaaggaccgaauguucgagcgggaacgauagc	scaffold1827:8524..8566:-	27
scaffold668_19118	Dco_miR-novel21-5p	-	uauccggcucgaaggacc	uauccggcucgaaggaccgaauguucgagcgggaacgauagc	scaffold668:51130..51172:+	27
scaffold287_22420	Dco_miR-novel22-3p	-	guacuuggaugggugacc	uagucuuccaagucaagcugauuuuuuucgcggucuguacuuggaugggugacc	scaffold287:862887..862941:-	1666
scaffold279_9747	Dco_miR-novel23-3p	-	ucuggaccuaagcaucgggag	uuuaaaccggugcgguggucuagugguuagcgugcucgccucuggaccuaagcaucgggag	scaffold279:143295..143356:+	17
scaffold508_19022	Dco_miR-novel2-3p	-	cagucaucgaugaucguu	gugaggacgacuugggauuccgauuuaauuuggaauuccagucaucgaugaucguu	scaffold508:378217..378273:-	78
scaffold726_9610	Dco_miR-novel24-3p	-	aguacuuggaugggugacc	accccagagucaagcaaaauuguucgcagucaguacuuggaugggugacc	scaffold726:5222..5272:-	6345
scaffold103_19242	Dco_miR-novel25-3p	-	gaugcuggaacccgaaag	uucggaguuccagcgacaauuauagaugcuggaacccgaaag	scaffold103:69031..69073:-	249
scaffold508_19022	Dco_miR-novel2-5p	-	gugaggacgacuugggauu	gugaggacgacuugggauuccgauuuaauuuggaauuccagucaucgaugaucguu	scaffold508:378217..378273:-	3
scaffold508_19028	Dco_miR-novel26-5p	-	cagucaucgaugaucguu	cagucaucgaugaucguucaccucuugcccuucgggcaagaggcauggaaaggggguuuucugaguggu	scaffold508:379594..379663:-	78
scaffold101_5041	Dco_miR-novel27-3p	-	ucuagaccuaaacaucgggag	accggugcgguggucuagugguuagcgcacucgccucuagaccuaaacaucgggag	scaffold101:2405373..2405429:+	17
scaffold230_3954	Dco_miR-novel28-5p	-	gggggucgaugaagaacg	gggggucgaugaagaacguuugaaaaaacauacguggguguugauccguga	scaffold230:50636..50687:+	2243
scaffold66_7331	Dco_miR-novel29-3p	-	agccguaucgaguaggac	uuuaucagcauggcgcgcuucaccuuaagccguaucgaguaggac	scaffold66:1572187..1572232:+	8521
scaffold268_2993	Dco_miR-novel30-3p	-	uucaucucgguggaagcu	cuucucguuauccgagcaauauuuaucauuauuuuuucaucucgguggaagcu	scaffold268:667585..667638:+	47
C15468581_20933	Dco_miR-novel3-3p	-	uacuuggaugggugaccg	gucacccaucucgguacugaccgcaaacgagucagcuugucuucaacuugcgguuacuacuuggaugggugaccg	C15468581:19..94:+	207
scaffold242_5233	Dco_miR-novel4-3p	-	gcggucaguacuuggaug	gucaagcugauuuguucgcggucaguacuuggaug	scaffold242:619698..619733:+	293
scaffold126_6019	Dco_miR-novel5-3p	-	gcggucaguacuuggaug	gucaagcugauuuguucgcggucaguacuuggaug	scaffold126:137543..137578:+	287
scaffold518_7979	Dco_miR-novel6-3p	-	uacuuggaugggugaccg	gucucccaagucaagcugauuuguucgcggucauuacuuggaugggugaccg	scaffold518:178625..178677:+	231
scaffold129_7453	Dco_miR-novel7-3p	-	guacuuggaugggugacc	ucucccaagucaagcugauuuguucgcgguuuguacuuggaugggugacc	scaffold129:2755305..2755355:+	1664
scaffold1187_20308	Dco_miR-novel8-3p	-	gcggucaguacuuggaug	ugucaagcugauuuauucgcggucaguacuuggaug	scaffold1187:77483..77519:-	291
scaffold133_11888	Dco_miR-novel9-3p	-	gcggucaguacuuggaug	gucaagcugauuuguucgcggucaguacuuggaug	scaffold133:287543..287578:-	291
