# Supplementary material for: The genomes of two parasitic wasps that parasitize the diamondback moth
Source: BMC Genomics. 2019 Nov 21;20:893. doi: 10.1186/s12864-019-6266-0 (PMC6873472; doi:10.1186/s12864-019-6266-0)
Supplement: Supplementary file 3 — Additional file 3: Table S12. Expanded and reduced gene families in C. vestalis and D. collaris relative to other arthropods. [file 12864_2019_6266_MOESM3_ESM.xlsx]

## Sheet: Table S12
Table S12. Gene families analysis in C. vestalis and D. collaris relative to other arthropods.
S12-1: Gene families analysis in C. vestalis and D. collaris relative to other arthropods.
S12-2: Selected expanded gene families in C. vestalis and D. collaris relative to other arthropods.
S12-3: Expanded and decreased gene families in C. vestalis
S12-4: Expanded and decreased gene families in D. collaris

## Sheet: S12-1
S12-1: Gene families analysis in C. vestalis and D. collaris relative to other arthropods.
fam_id	total	TETUR	CLEC	PEDHU	APIME	LALB	CAMFL	Cve	MDEM	Dse	Dco	CSOL	NASVI	CFLO	DANPL	BOMMO	PLUXY	DROME	ANOGA	TRICA	spec_num
1	19	1	1	1	1	1	1	1	1	2	1	1	1	1	1	1	0	1	1	1	18
2	20	2	1	1	1	1	1	1	1	1	1	1	1	1	1	1	1	1	1	1	19
3	15	1	1	1	1	1	0	1	1	1	1	0	1	1	0	0	1	1	1	1	15
4	20	0	1	1	1	2	1	1	1	1	2	2	1	1	1	0	1	1	1	1	17
5	2	0	0	0	0	0	0	0	0	0	0	0	0	0	1	1	0	0	0	0	2
6	18	0	1	1	1	1	1	1	1	1	1	1	1	2	0	1	1	1	1	1	17
7	2	0	0	0	0	0	0	0	0	0	0	0	0	0	0	1	1	0	0	0	2
8	61	1	3	2	4	4	4	4	4	4	5	3	2	4	3	3	2	3	3	3	19
9	4	0	0	1	0	0	0	1	0	0	1	1	0	0	0	0	0	0	0	0	4
10	8	0	0	1	1	1	1	1	0	0	0	0	0	0	1	1	0	0	0	1	8
11	3	0	0	0	0	0	0	0	0	0	0	0	0	0	1	1	1	0	0	0	3
12	71	1	3	4	4	3	4	4	4	4	5	1	4	6	5	4	5	3	3	4	19
13	42	1	3	1	1	1	2	0	2	0	1	0	2	3	4	5	6	2	4	4	16
14	68	1	4	4	4	4	4	3	2	5	6	3	3	3	3	3	2	4	5	5	19
15	30	1	1	1	3	2	2	2	1	2	1	2	2	1	1	1	2	1	1	3	19
16	18	1	1	1	1	1	1	1	1	1	1	0	1	0	1	1	1	1	1	2	17
17	18	1	0	2	1	1	1	1	1	1	1	0	1	1	1	1	2	0	1	1	16
18	21	1	1	3	1	1	1	1	1	1	1	1	1	1	1	1	1	1	1	1	19
19	20	1	1	1	1	1	1	1	1	1	1	1	1	1	1	1	2	1	1	1	19
20	26	1	2	1	1	1	1	2	1	2	1	1	3	1	2	0	1	1	1	3	18
21	35	1	1	2	2	2	2	2	2	3	3	1	1	1	2	2	3	2	1	2	19
22	3	3	0	0	0	0	0	0	0	0	0	0	0	0	0	0	0	0	0	0	1
23	35	1	2	2	2	2	2	3	2	3	2	1	2	2	1	1	1	2	2	2	19
24	60	1	3	2	3	3	4	3	3	4	4	2	4	4	4	4	4	3	2	3	19
25	43	2	3	2	2	2	2	2	2	5	3	1	2	2	2	2	2	2	2	3	19
26	69	1	4	3	3	4	4	4	4	4	4	2	4	5	4	4	4	4	3	4	19
27	2	1	0	0	1	0	0	0	0	0	0	0	0	0	0	0	0	0	0	0	2
28	27	1	1	1	1	1	1	2	1	3	1	0	1	1	1	1	1	7	1	1	18
29	39	1	2	2	2	2	2	3	1	4	3	1	1	2	2	2	3	2	2	2	19
30	21	2	1	2	1	1	1	1	1	1	0	0	1	1	1	1	2	1	2	1	17
31	34	1	2	2	1	1	2	2	2	2	2	2	2	2	2	2	1	2	2	2	19
32	38	1	2	2	2	2	2	3	2	3	4	2	2	3	3	1	0	1	1	2	18
33	22	1	1	1	1	1	1	1	1	1	1	1	0	1	2	2	2	1	1	2	18
34	19	1	1	1	1	1	1	1	1	1	2	1	1	1	1	1	0	1	1	1	18
35	18	3	1	1	1	1	1	1	1	1	1	1	1	1	0	0	0	1	1	1	16
36	24	1	1	1	1	1	1	2	1	3	1	1	1	1	1	1	2	2	1	1	19
37	32	2	3	3	3	2	1	2	1	2	3	1	1	2	0	1	1	0	1	3	17
38	15	1	1	1	1	1	1	1	1	1	1	0	0	0	1	0	1	1	1	1	15
39	22	1	1	2	1	1	1	1	1	2	1	1	1	1	1	1	2	1	1	1	19
40	17	0	1	0	1	1	1	1	1	1	1	1	1	1	1	1	2	1	1	0	16
41	19	1	1	1	1	1	1	1	1	1	1	1	1	1	1	1	0	2	1	1	18
42	19	1	1	1	1	1	1	1	1	1	1	1	1	1	1	1	2	1	0	1	18
43	3	3	0	0	0	0	0	0	0	0	0	0	0	0	0	0	0	0	0	0	1
44	18	1	1	1	1	1	1	0	1	2	1	1	1	1	1	1	0	1	1	1	17
45	27	1	2	2	1	1	1	1	1	2	1	1	1	1	2	2	2	2	2	1	19
46	2	2	0	0	0	0	0	0	0	0	0	0	0	0	0	0	0	0	0	0	1
47	3	0	0	0	0	0	0	0	0	0	0	0	0	0	0	1	2	0	0	0	2
48	2	1	0	0	0	0	0	1	0	0	0	0	0	0	0	0	0	0	0	0	2
49	19	1	1	1	1	1	1	1	1	1	1	1	1	1	1	1	1	1	1	1	19
50	20	1	1	1	1	1	1	1	1	2	2	0	1	1	1	1	1	1	1	1	18
51	17	0	0	1	1	1	1	2	1	1	1	1	1	1	1	1	0	1	1	1	16
52	3	3	0	0	0	0	0	0	0	0	0	0	0	0	0	0	0	0	0	0	1
53	3	0	0	0	0	0	0	0	0	0	0	0	0	0	1	1	1	0	0	0	3
54	3	0	0	0	0	0	0	0	0	0	0	0	0	3	0	0	0	0	0	0	1
55	24	0	0	0	3	2	1	1	1	2	2	1	4	7	0	0	0	0	0	0	10
56	4	0	0	0	0	0	0	0	0	0	0	0	0	4	0	0	0	0	0	0	1
57	6	0	0	0	1	1	0	0	1	1	1	0	1	0	0	0	0	0	0	0	6
58	5	0	0	0	2	1	0	0	0	0	0	1	0	1	0	0	0	0	0	0	4
59	3	0	0	0	0	0	0	2	1	0	0	0	0	0	0	0	0	0	0	0	2
60	18	1	1	1	1	1	1	1	1	1	1	0	1	1	1	1	1	1	1	1	18
61	288	0	1	8	6	9	4	9	15	16	11	12	31	21	10	7	11	55	49	13	18
62	92	1	3	4	2	2	2	1	1	5	1	15	15	9	3	3	5	7	8	5	19
63	258	0	0	4	3	7	9	10	9	14	29	28	51	15	11	8	7	25	22	6	17
64	166	2	11	9	9	7	12	9	8	8	7	4	9	6	11	7	10	12	16	9	19
65	188	0	1	1	1	1	0	2	1	0	1	0	1	0	21	21	20	29	37	51	14
66	212	1	2	5	3	3	4	4	5	5	7	3	12	9	22	9	5	55	38	20	19
67	3	0	0	0	0	0	0	0	0	0	1	0	0	0	0	0	0	0	0	2	2
68	2	0	0	0	0	0	0	1	1	0	0	0	0	0	0	0	0	0	0	0	2
69	31	0	0	0	2	2	0	2	0	4	3	5	1	0	0	3	8	0	1	0	10
70	130	1	7	3	8	4	6	3	4	5	5	2	5	5	10	7	9	13	21	12	19
71	12	0	0	0	1	5	1	1	1	1	1	0	1	0	0	0	0	0	0	0	8
72	4	0	0	0	1	0	0	1	0	1	1	0	0	0	0	0	0	0	0	0	4
73	25	2	1	1	1	1	1	1	1	1	1	1	1	1	4	3	1	1	1	1	19
74	44	1	1	1	1	1	3	2	2	2	4	1	2	3	4	4	5	2	3	2	19
75	6	0	0	0	0	1	1	0	0	1	3	0	0	0	0	0	0	0	0	0	4
76	11	0	0	1	1	1	0	1	0	4	1	0	0	0	1	1	0	0	0	0	8
77	32	0	2	0	1	1	2	3	3	4	1	1	2	1	3	1	2	1	1	3	17
78	12	0	0	0	0	0	0	0	1	0	1	0	0	0	0	2	5	0	0	3	5
79	116	2	3	3	3	3	2	5	7	3	3	3	6	6	7	4	4	17	20	15	19
80	42	0	0	0	0	0	0	0	0	0	0	0	13	29	0	0	0	0	0	0	2
81	16	0	0	0	0	0	0	0	0	0	0	0	0	16	0	0	0	0	0	0	1
82	5	0	0	0	0	0	0	0	0	0	0	0	0	5	0	0	0	0	0	0	1
83	5	0	0	0	1	1	1	0	0	0	0	0	1	1	0	0	0	0	0	0	5
84	18	0	18	0	0	0	0	0	0	0	0	0	0	0	0	0	0	0	0	0	1
85	45	0	45	0	0	0	0	0	0	0	0	0	0	0	0	0	0	0	0	0	1
86	14	0	14	0	0	0	0	0	0	0	0	0	0	0	0	0	0	0	0	0	1
87	25	1	5	1	1	1	1	0	1	1	1	1	1	1	1	1	1	1	1	4	18
88	5	1	1	0	0	0	0	0	0	0	0	0	0	0	0	0	0	1	1	1	5
89	3	0	2	0	0	0	0	0	0	0	0	0	0	0	0	0	0	0	1	0	2
90	6	0	0	0	0	0	0	0	0	0	0	0	0	0	0	0	0	0	6	0	1
91	3	0	0	0	0	0	0	0	0	0	0	0	0	0	0	0	0	3	0	0	1
92	9	0	0	0	0	0	0	0	0	0	0	0	5	4	0	0	0	0	0	0	2
93	2	2	0	0	0	0	0	0	0	0	0	0	0	0	0	0	0	0	0	0	1
94	18	18	0	0	0	0	0	0	0	0	0	0	0	0	0	0	0	0	0	0	1
95	10	10	0	0	0	0	0	0	0	0	0	0	0	0	0	0	0	0	0	0	1
96	3	0	0	0	0	0	0	0	0	0	0	0	0	0	0	0	0	0	3	0	1
97	3	3	0	0	0	0	0	0	0	0	0	0	0	0	0	0	0	0	0	0	1
98	6	6	0	0	0	0	0	0	0	0	0	0	0	0	0	0	0	0	0	0	1
99	3	1	0	0	0	0	0	0	0	0	0	0	0	0	0	0	0	0	0	2	2
100	34	34	0	0	0	0	0	0	0	0	0	0	0	0	0	0	0	0	0	0	1
101	4	2	0	0	0	0	0	0	0	0	0	1	0	1	0	0	0	0	0	0	3
102	126	0	0	0	0	0	0	0	0	0	0	0	0	0	13	14	99	0	0	0	3
103	3	0	0	0	0	0	0	0	0	0	0	0	0	0	2	1	0	0	0	0	2
104	6	0	0	0	0	0	0	0	0	0	0	0	0	0	2	2	2	0	0	0	3
105	3	0	0	0	0	0	0	0	0	0	0	0	0	0	1	1	1	0	0	0	3
106	12	0	0	0	0	0	0	0	0	0	0	0	0	0	4	4	4	0	0	0	3
107	3	0	0	0	0	0	0	0	0	0	0	0	0	0	1	2	0	0	0	0	2
108	4	0	0	0	0	0	0	0	0	0	0	0	0	0	2	1	0	0	0	1	3
109	13	0	1	1	1	0	1	1	0	0	1	1	1	1	1	1	1	0	0	1	13
110	2	0	0	0	0	0	0	0	0	0	0	0	0	0	0	1	1	0	0	0	2
111	8	0	0	0	0	0	0	2	0	2	2	2	0	0	0	0	0	0	0	0	4
112	16	1	1	1	1	1	2	1	1	1	1	1	1	1	0	0	0	1	0	1	15
113	3	0	0	0	0	0	0	0	0	0	0	2	0	0	1	0	0	0	0	0	2
114	2	0	0	0	0	0	0	0	0	0	0	0	0	0	1	0	1	0	0	0	2
115	2	0	0	0	0	0	0	0	0	0	0	0	0	0	1	1	0	0	0	0	2
116	2	0	0	0	0	0	0	0	0	0	0	0	0	0	1	1	0	0	0	0	2
117	8	0	0	0	0	0	0	0	0	0	0	0	0	0	0	0	0	0	8	0	1
118	23	1	1	1	1	1	1	1	1	2	1	1	1	1	1	1	3	2	1	1	19
119	3	2	0	0	0	0	0	0	0	0	0	0	0	0	0	0	0	0	0	1	2
120	61	0	1	1	2	2	3	2	1	1	1	0	2	1	2	3	0	5	28	6	16
121	20	1	1	1	1	1	1	1	1	1	1	1	1	1	1	1	2	1	1	1	19
122	19	1	2	0	1	1	1	1	1	0	2	1	1	1	1	1	1	1	1	1	17
123	21	1	1	1	1	1	1	1	1	1	1	1	1	1	1	1	3	1	1	1	19
124	19	1	1	1	1	1	1	1	1	1	1	0	1	1	1	1	2	1	1	1	18
125	10	1	1	1	0	0	0	0	0	0	0	0	0	0	1	1	2	1	1	1	9
126	2	0	0	0	0	0	0	0	0	0	0	0	0	0	0	0	0	0	2	0	1
127	16	0	1	1	1	1	1	1	1	1	1	1	1	1	1	1	1	0	0	1	16
128	20	20	0	0	0	0	0	0	0	0	0	0	0	0	0	0	0	0	0	0	1
129	21	1	1	1	1	1	1	2	1	1	2	1	1	1	1	1	1	1	1	1	19
130	3	0	0	0	0	0	0	0	0	0	0	0	0	0	0	0	0	0	3	0	1
131	3	0	0	0	0	0	0	0	0	0	0	0	0	0	1	1	1	0	0	0	3
132	2	0	0	0	0	0	0	0	0	1	0	0	0	0	0	0	1	0	0	0	2
133	2	0	0	0	0	0	0	1	1	0	0	0	0	0	0	0	0	0	0	0	2
134	5	0	0	0	0	0	0	0	0	0	0	0	0	0	2	3	0	0	0	0	2
135	2	1	0	0	0	0	0	0	0	0	0	0	1	0	0	0	0	0	0	0	2
136	6	0	0	0	0	1	0	0	1	3	0	1	0	0	0	0	0	0	0	0	4
137	2	0	0	2	0	0	0	0	0	0	0	0	0	0	0	0	0	0	0	0	1
138	5	0	0	0	0	0	0	0	0	0	0	0	0	0	4	0	0	0	1	0	2
139	19	1	1	1	1	1	1	1	1	1	1	1	1	1	1	1	1	1	1	1	19
140	13	0	0	0	1	1	1	1	1	1	1	1	1	1	0	0	0	1	1	1	13
141	2	0	0	0	0	0	0	0	0	0	0	0	0	0	0	0	2	0	0	0	1
142	19	1	2	1	1	1	1	1	1	1	1	1	1	1	1	1	0	1	1	1	18
143	14	0	1	1	1	1	1	1	1	1	1	1	1	1	0	0	0	1	0	1	14
144	2	0	0	0	0	0	0	0	0	0	0	0	0	0	1	1	0	0	0	0	2
145	6	0	0	0	2	1	1	0	0	1	1	0	0	0	0	0	0	0	0	0	5
146	2	0	0	0	0	0	0	0	0	0	0	0	0	0	1	1	0	0	0	0	2
147	5	0	0	0	0	0	0	0	0	1	0	0	1	0	1	0	2	0	0	0	4
148	3	0	0	0	0	0	0	0	0	0	0	0	0	0	0	0	0	3	0	0	1
149	3	3	0	0	0	0	0	0	0	0	0	0	0	0	0	0	0	0	0	0	1
150	4	0	0	0	0	0	0	0	0	0	1	0	0	0	0	1	2	0	0	0	3
151	10	0	4	0	1	1	1	1	1	0	1	0	0	0	0	0	0	0	0	0	7
152	3	0	0	0	0	0	0	0	0	2	0	0	0	0	0	0	1	0	0	0	2
153	3	0	0	0	0	0	0	0	0	0	0	0	0	0	0	0	0	0	3	0	1
154	3	0	0	0	0	0	0	0	0	0	0	0	0	0	1	1	0	0	1	0	3
155	3	0	0	0	0	0	0	0	0	0	0	0	0	0	0	0	0	0	3	0	1
156	7	1	0	0	0	0	1	0	0	2	1	0	0	1	0	0	1	0	0	0	6
157	4	0	0	0	0	0	1	0	0	1	0	0	1	1	0	0	0	0	0	0	4
158	2	0	0	0	0	0	0	0	0	0	0	0	0	0	0	1	1	0	0	0	2
159	3	1	0	0	0	0	0	0	0	0	0	0	0	0	0	1	1	0	0	0	3
160	6	6	0	0	0	0	0	0	0	0	0	0	0	0	0	0	0	0	0	0	1
161	2	0	0	0	0	0	0	0	0	0	0	1	0	0	0	0	1	0	0	0	2
162	5	0	1	0	0	0	0	0	0	0	0	1	0	1	1	0	1	0	0	0	5
163	4	0	0	0	0	0	0	0	0	2	0	1	1	0	0	0	0	0	0	0	3
164	2	2	0	0	0	0	0	0	0	0	0	0	0	0	0	0	0	0	0	0	1
165	6	0	0	0	1	1	1	0	0	1	1	0	1	0	0	0	0	0	0	0	6
166	3	0	0	0	0	0	0	0	0	0	1	1	0	1	0	0	0	0	0	0	3
167	18	1	1	1	1	1	1	1	1	1	1	1	1	1	1	1	2	0	1	0	17
168	91	13	4	3	3	2	4	4	4	3	3	3	2	3	7	4	4	16	3	6	19
169	2	0	0	0	0	0	0	0	0	0	0	0	0	0	0	0	0	0	0	2	1
170	19	1	1	1	1	1	1	1	1	1	1	1	1	1	0	1	2	1	1	1	18
171	6	0	0	0	0	0	0	0	0	0	0	0	0	0	2	0	4	0	0	0	2
172	18	1	0	1	1	1	1	2	1	1	1	0	1	1	1	1	1	2	1	0	16
173	23	1	1	1	1	1	1	3	1	2	1	1	1	1	1	1	2	1	1	1	19
174	20	1	1	1	1	1	1	1	1	2	1	1	0	1	1	2	1	1	1	1	18
175	41	1	2	2	2	2	2	2	2	3	2	2	1	2	2	2	6	2	2	2	19
176	24	1	1	1	1	1	1	2	1	2	2	1	3	1	1	1	1	1	1	1	19
177	4	0	0	0	0	0	0	0	0	0	0	0	1	0	1	1	0	0	0	1	4
178	18	1	2	1	0	1	1	1	1	1	1	0	0	0	1	1	2	2	1	1	15
179	8	3	0	0	0	0	0	0	0	3	0	0	0	1	0	0	0	0	0	1	4
180	17	1	1	1	1	2	1	0	0	1	1	1	1	1	1	0	1	1	1	1	16
181	18	0	1	1	1	1	1	1	1	1	2	1	1	1	1	0	2	0	1	1	16
182	2	0	0	0	0	0	0	0	0	0	0	0	0	0	1	0	0	0	1	0	2
183	9	0	0	0	1	1	1	1	1	1	1	1	0	1	0	0	0	0	0	0	9
184	100	0	6	4	5	6	6	8	6	7	7	2	11	5	5	5	5	4	4	4	18
185	4	0	0	0	1	0	0	0	0	1	0	0	0	0	0	1	0	0	1	0	4
186	15	0	1	1	1	1	0	0	1	1	1	1	1	1	1	0	1	1	1	1	15
187	3	0	0	0	0	2	0	0	0	1	0	0	0	0	0	0	0	0	0	0	2
188	2	0	0	0	0	0	0	0	0	0	0	0	0	0	0	2	0	0	0	0	1
189	299	0	0	2	0	0	1	40	1	103	111	0	28	0	0	0	2	0	0	11	9
190	29	0	0	0	0	0	0	5	2	5	14	0	0	0	0	0	0	0	0	3	5
191	31	0	0	0	0	0	0	9	3	1	5	0	12	1	0	0	0	0	0	0	6
192	16	0	0	0	0	0	0	3	0	2	11	0	0	0	0	0	0	0	0	0	3
193	154	0	0	0	0	0	0	0	0	35	113	0	6	0	0	0	0	0	0	0	3
194	36	0	0	0	0	0	0	2	0	7	23	0	0	0	0	0	1	0	0	3	5
195	24	0	0	0	0	1	0	2	0	2	17	0	0	2	0	0	0	0	0	0	5
196	99	0	0	0	0	0	0	3	2	12	19	0	42	4	0	0	4	0	0	13	8
197	48	0	0	0	0	0	1	15	1	3	18	0	7	2	0	0	0	0	0	1	8
198	22	0	0	0	0	0	0	4	1	5	3	0	9	0	0	0	0	0	0	0	5
199	26	0	0	0	0	0	0	8	0	5	5	0	7	0	0	0	1	0	0	0	5
200	50	0	0	0	0	0	1	22	0	6	14	0	3	0	0	1	0	0	0	3	7
201	5	0	0	0	0	0	0	0	0	0	0	0	5	0	0	0	0	0	0	0	1
202	44	0	0	0	0	0	0	19	0	1	23	0	1	0	0	0	0	0	0	0	4
203	52	0	0	0	0	0	0	14	0	7	25	0	5	0	0	0	0	0	0	1	5
204	5	0	0	0	0	0	0	0	0	0	0	0	3	2	0	0	0	0	0	0	2
205	3	0	0	0	0	0	0	0	0	0	1	0	0	0	0	0	0	0	0	2	2
206	95	0	0	0	0	0	1	19	0	19	34	0	15	1	0	0	0	0	0	6	7
207	15	1	0	0	0	0	1	1	0	12	0	0	0	0	0	0	0	0	0	0	4
208	29	0	1	0	0	0	5	3	0	8	12	0	0	0	0	0	0	0	0	0	5
209	68	0	4	0	0	0	0	0	1	4	13	0	8	9	0	0	21	0	0	8	8
210	7	0	0	0	0	1	0	0	0	2	4	0	0	0	0	0	0	0	0	0	3
211	11	0	0	0	0	0	0	0	0	0	4	0	1	6	0	0	0	0	0	0	3
212	60	0	0	0	0	0	0	0	2	0	8	0	2	0	0	0	16	0	0	32	5
213	79	0	0	0	0	0	0	1	0	7	8	0	31	15	0	0	11	0	0	6	7
214	2	0	0	0	0	0	0	0	0	0	0	0	0	0	0	0	2	0	0	0	1
215	11	0	0	0	0	0	0	0	0	0	0	0	0	0	0	0	3	0	0	8	2
216	5	0	0	0	0	0	0	0	0	0	0	0	3	2	0	0	0	0	0	0	2
217	15	0	0	0	0	0	0	0	0	1	5	0	3	0	0	0	0	0	0	6	4
218	19	0	0	0	0	0	1	0	0	2	15	0	1	0	0	0	0	0	0	0	4
219	7	0	0	0	0	0	0	2	0	0	5	0	0	0	0	0	0	0	0	0	2
220	7	0	0	0	0	0	0	0	0	3	3	0	0	0	0	0	0	0	0	1	3
221	22	0	0	0	0	0	0	0	0	6	12	0	2	0	0	0	0	0	0	2	4
222	10	0	0	0	0	0	0	6	0	4	0	0	0	0	0	0	0	0	0	0	2
223	39	0	0	0	0	0	0	19	0	3	8	0	6	0	0	0	0	0	0	3	5
224	42	0	0	0	0	0	0	15	0	6	21	0	0	0	0	0	0	0	0	0	3
225	2	0	0	0	0	0	0	1	0	0	1	0	0	0	0	0	0	0	0	0	2
226	67	0	2	0	0	0	1	19	7	6	18	0	13	1	0	0	0	0	0	0	8
227	2	0	0	0	0	0	0	0	0	0	0	0	2	0	0	0	0	0	0	0	1
228	4	0	0	0	0	0	0	0	0	0	0	0	3	1	0	0	0	0	0	0	2
229	2	0	0	0	0	0	1	0	0	1	0	0	0	0	0	0	0	0	0	0	2
230	2	0	0	0	0	1	1	0	0	0	0	0	0	0	0	0	0	0	0	0	2
231	7	0	0	0	0	0	0	0	0	0	0	0	7	0	0	0	0	0	0	0	1
232	2	0	0	0	0	0	0	2	0	0	0	0	0	0	0	0	0	0	0	0	1
233	11	0	0	0	0	0	0	0	0	0	11	0	0	0	0	0	0	0	0	0	1
234	5	0	0	0	0	0	0	1	0	4	0	0	0	0	0	0	0	0	0	0	2
235	2	0	0	0	0	0	2	0	0	0	0	0	0	0	0	0	0	0	0	0	1
236	20	0	0	0	0	3	4	2	0	2	1	0	5	0	0	0	0	0	0	3	7
237	4	0	0	0	0	0	0	2	0	0	1	0	1	0	0	0	0	0	0	0	3
238	3	0	0	0	0	0	0	0	0	0	0	0	3	0	0	0	0	0	0	0	1
239	5	0	0	0	0	0	0	1	0	0	0	0	4	0	0	0	0	0	0	0	2
240	9	0	0	0	0	0	0	0	0	0	0	0	8	1	0	0	0	0	0	0	2
241	2	0	0	0	0	0	0	0	0	0	0	0	0	0	1	1	0	0	0	0	2
242	8	0	0	0	0	0	0	5	0	0	3	0	0	0	0	0	0	0	0	0	2
243	3	0	0	0	0	0	0	1	0	0	2	0	0	0	0	0	0	0	0	0	2
244	2	0	0	0	0	0	1	0	0	0	1	0	0	0	0	0	0	0	0	0	2
245	2	0	0	0	0	0	0	0	0	0	0	0	2	0	0	0	0	0	0	0	1
246	13	0	0	0	0	0	0	8	0	1	3	0	0	0	0	0	0	0	0	1	4
247	6	0	0	0	0	0	0	0	0	0	3	0	3	0	0	0	0	0	0	0	2
248	3	0	0	0	0	0	0	0	0	3	0	0	0	0	0	0	0	0	0	0	1
249	5	0	0	0	0	0	0	0	0	0	0	0	4	1	0	0	0	0	0	0	2
250	4	0	0	0	0	0	0	0	0	0	1	0	1	0	1	0	1	0	0	0	4
251	3	0	0	0	0	0	0	0	0	0	0	0	2	1	0	0	0	0	0	0	2
252	3	0	0	0	0	0	0	0	0	0	0	0	3	0	0	0	0	0	0	0	1
253	23	0	0	0	0	4	2	1	3	0	0	0	6	5	0	0	1	0	0	1	8
254	3	0	0	0	0	0	0	0	0	0	0	0	3	0	0	0	0	0	0	0	1
255	5	0	0	0	0	0	0	0	0	0	0	0	5	0	0	0	0	0	0	0	1
256	58	0	1	0	0	6	3	0	21	0	0	0	12	12	0	1	1	0	0	1	9
257	2	0	0	0	0	0	0	0	0	0	0	0	2	0	0	0	0	0	0	0	1
258	22	0	0	0	0	19	1	0	0	0	0	0	2	0	0	0	0	0	0	0	3
259	2	0	0	0	0	0	0	0	0	0	0	0	2	0	0	0	0	0	0	0	1
260	4	0	0	0	0	0	1	0	0	0	0	0	1	0	0	0	0	0	0	2	3
261	3	0	0	0	0	0	3	0	0	0	0	0	0	0	0	0	0	0	0	0	1
262	8	0	0	0	0	0	0	2	0	0	5	0	1	0	0	0	0	0	0	0	3
263	6	0	0	0	0	1	0	5	0	0	0	0	0	0	0	0	0	0	0	0	2
264	57	0	0	0	0	0	0	0	0	11	46	0	0	0	0	0	0	0	0	0	2
265	32	0	0	0	0	1	0	8	1	5	14	0	3	0	0	0	0	0	0	0	6
266	18	0	0	0	0	0	1	0	0	3	11	0	2	1	0	0	0	0	0	0	5
267	28	0	0	0	0	0	0	5	0	5	18	0	0	0	0	0	0	0	0	0	3
268	9	0	0	0	0	0	2	1	0	1	4	0	0	0	0	0	0	0	0	1	5
269	5	0	0	0	0	0	0	1	0	1	0	0	0	0	0	0	1	0	0	2	4
270	3	0	0	0	0	0	0	0	0	0	3	0	0	0	0	0	0	0	0	0	1
271	5	0	0	0	0	0	0	0	0	0	0	0	5	0	0	0	0	0	0	0	1
272	62	0	0	0	0	4	0	0	2	4	24	0	10	10	0	0	8	0	0	0	7
273	134	2	0	0	0	8	6	2	15	11	7	0	61	5	0	0	0	0	0	17	10
274	13	0	0	0	0	0	1	2	3	3	1	0	2	1	0	0	0	0	0	0	7
275	12	0	0	0	0	0	0	1	0	0	0	0	11	0	0	0	0	0	0	0	2
276	14	0	0	0	0	0	0	0	0	14	0	0	0	0	0	0	0	0	0	0	1
277	7	0	0	0	0	0	0	0	0	0	0	0	7	0	0	0	0	0	0	0	1
278	60	0	0	0	0	0	0	0	1	0	0	0	59	0	0	0	0	0	0	0	2
279	4	0	0	0	0	0	0	0	0	0	0	0	0	0	0	0	0	0	0	4	1
280	24	0	0	0	0	8	1	1	0	0	0	0	13	0	0	0	0	0	0	1	5
281	11	0	0	0	0	0	0	0	0	0	0	0	11	0	0	0	0	0	0	0	1
282	30	0	0	0	0	0	0	0	0	0	0	0	30	0	0	0	0	0	0	0	1
283	5	0	0	0	0	0	0	0	0	0	0	0	5	0	0	0	0	0	0	0	1
284	2	0	0	0	0	0	2	0	0	0	0	0	0	0	0	0	0	0	0	0	1
285	6	0	0	0	0	0	0	0	0	0	0	0	0	0	0	0	0	0	0	6	1
286	2	0	0	0	0	2	0	0	0	0	0	0	0	0	0	0	0	0	0	0	1
287	8	0	0	0	0	0	0	0	0	0	0	0	8	0	0	0	0	0	0	0	1
288	2	0	0	0	0	0	0	0	0	0	0	0	2	0	0	0	0	0	0	0	1
289	4	0	0	0	0	0	0	0	0	0	0	0	4	0	0	0	0	0	0	0	1
290	59	0	0	0	0	1	1	10	0	6	22	0	12	6	0	0	0	0	0	1	8
291	11	0	0	0	0	2	0	2	0	0	1	0	6	0	0	0	0	0	0	0	4
292	10	0	0	0	0	1	6	0	0	0	0	0	2	0	0	1	0	0	0	0	4
293	2	0	0	0	0	0	0	0	0	0	0	0	2	0	0	0	0	0	0	0	1
294	57	0	0	0	0	2	0	5	1	7	37	0	1	0	2	0	1	0	0	1	9
295	13	0	0	0	0	0	0	0	3	1	2	0	0	0	0	0	0	0	0	7	4
296	2	0	0	0	0	0	0	0	0	0	0	0	0	0	0	0	0	0	0	2	1
297	7	0	0	0	0	2	1	0	0	0	0	0	0	0	0	0	0	0	0	4	3
298	19	0	0	0	0	12	7	0	0	0	0	0	0	0	0	0	0	0	0	0	2
299	4	0	0	0	0	0	0	0	0	0	0	0	0	0	3	0	1	0	0	0	2
300	20	0	0	0	0	0	0	5	0	0	7	0	7	0	0	1	0	0	0	0	4
301	3	0	0	0	0	0	0	0	0	0	1	0	0	1	0	0	0	0	0	1	3
302	6	0	0	0	0	0	0	0	0	6	0	0	0	0	0	0	0	0	0	0	1
303	6	0	0	0	0	1	0	0	0	0	0	0	0	0	0	0	1	0	0	4	3
304	2	0	0	0	0	0	0	0	0	0	0	0	2	0	0	0	0	0	0	0	1
305	8	0	0	0	0	1	0	0	1	3	0	0	0	0	1	0	1	0	0	1	6
306	6	0	0	0	0	0	0	1	0	0	0	0	4	1	0	0	0	0	0	0	3
307	12	1	0	0	0	1	3	1	0	0	5	0	0	0	1	0	0	0	0	0	6
308	50	0	1	0	0	0	0	5	0	1	9	0	20	1	0	0	7	0	0	6	8
309	14	0	0	0	0	0	1	2	0	2	9	0	0	0	0	0	0	0	0	0	4
310	8	0	0	0	0	0	1	0	0	0	6	0	1	0	0	0	0	0	0	0	3
311	6	0	0	0	0	0	0	0	0	1	1	0	4	0	0	0	0	0	0	0	3
312	110	0	0	0	1	1	0	10	0	30	68	0	0	0	0	0	0	0	0	0	5
313	3	0	0	0	0	0	0	0	0	0	0	0	3	0	0	0	0	0	0	0	1
314	17	0	0	0	0	0	0	0	0	0	0	0	16	0	0	1	0	0	0	0	2
315	2	0	0	0	0	0	0	0	0	0	0	0	2	0	0	0	0	0	0	0	1
316	13	0	0	0	0	0	0	0	0	0	0	0	13	0	0	0	0	0	0	0	1
317	2	0	0	0	0	0	0	0	0	0	0	0	2	0	0	0	0	0	0	0	1
318	75	2	0	0	0	4	6	11	0	3	42	0	6	0	0	0	0	0	0	1	8
319	6	0	0	0	0	0	0	0	0	0	0	0	2	4	0	0	0	0	0	0	2
320	29	0	0	0	0	0	0	0	0	0	0	0	29	0	0	0	0	0	0	0	1
321	4	0	0	0	0	0	0	0	0	0	0	0	0	0	0	4	0	0	0	0	1
322	9	0	0	0	0	0	0	0	0	1	0	0	4	2	0	0	2	0	0	0	4
323	10	0	0	0	0	0	0	0	0	0	0	0	0	2	1	1	6	0	0	0	4
324	2	0	0	0	0	0	0	0	0	0	0	0	2	0	0	0	0	0	0	0	1
325	11	0	0	0	0	0	3	1	0	0	4	0	3	0	0	0	0	0	0	0	4
326	6	0	0	0	0	0	1	0	0	0	0	0	5	0	0	0	0	0	0	0	2
327	25	0	0	0	0	0	0	0	0	0	0	0	0	0	0	2	23	0	0	0	2
328	12	0	0	0	0	0	0	0	0	0	0	0	0	0	3	1	8	0	0	0	3
329	66	1	2	2	2	2	3	2	3	3	21	2	3	3	3	2	5	3	2	2	19
330	39	0	1	0	0	0	0	0	0	0	0	0	0	0	1	7	30	0	0	0	4
331	3	0	0	0	0	0	0	0	0	0	0	0	0	0	0	0	3	0	0	0	1
332	242	4	12	13	11	14	15	11	10	10	22	8	11	11	15	13	20	10	19	13	19
333	21	3	1	1	3	1	1	1	1	1	2	0	0	0	1	1	1	1	1	1	16
334	19	8	2	0	0	0	0	0	0	0	0	0	0	0	0	0	0	9	0	0	3
335	2	0	0	0	0	2	0	0	0	0	0	0	0	0	0	0	0	0	0	0	1
336	11	0	0	0	0	0	3	0	0	3	3	2	0	0	0	0	0	0	0	0	4
337	5	5	0	0	0	0	0	0	0	0	0	0	0	0	0	0	0	0	0	0	1
338	3	1	0	0	0	0	0	0	0	1	0	0	0	0	0	0	0	0	0	1	3
339	3	0	0	0	0	0	0	0	0	0	0	0	0	0	3	0	0	0	0	0	1
340	114	0	0	0	0	0	0	0	0	0	0	0	0	0	114	0	0	0	0	0	1
341	15	0	0	0	0	0	0	0	0	0	0	0	0	0	15	0	0	0	0	0	1
342	3	0	0	0	0	0	0	0	0	0	0	0	0	0	1	0	2	0	0	0	2
343	2	0	0	0	0	0	0	0	0	0	0	0	0	0	2	0	0	0	0	0	1
344	12	0	0	0	0	0	0	0	0	0	0	0	0	0	12	0	0	0	0	0	1
345	3	0	0	0	0	0	0	0	0	0	0	0	0	0	3	0	0	0	0	0	1
346	57	0	0	0	0	0	0	0	0	0	0	0	0	0	57	0	0	0	0	0	1
347	3	0	0	0	0	0	0	0	0	0	0	0	0	0	3	0	0	0	0	0	1
348	14	0	0	0	0	0	0	0	0	0	0	0	0	0	14	0	0	0	0	0	1
349	7	0	0	0	0	0	0	0	0	0	0	0	0	0	7	0	0	0	0	0	1
350	5	0	0	0	0	0	0	0	0	0	0	0	0	0	5	0	0	0	0	0	1
351	2	0	0	0	0	0	0	0	0	0	0	0	0	0	2	0	0	0	0	0	1
352	6	0	0	0	0	0	0	0	0	0	0	0	0	0	6	0	0	0	0	0	1
353	3	0	0	0	0	0	0	0	0	0	0	0	0	0	3	0	0	0	0	0	1
354	3	0	0	0	0	0	0	0	0	0	0	0	0	0	3	0	0	0	0	0	1
355	257	0	25	3	4	2	2	14	9	15	17	7	16	7	20	18	16	16	50	16	18
356	3	0	0	0	0	0	0	0	0	0	0	0	0	0	0	3	0	0	0	0	1
357	249	0	27	5	5	5	5	8	4	11	13	6	7	6	29	29	15	7	41	26	18
358	12	0	0	0	1	2	2	1	1	1	1	1	1	1	0	0	0	0	0	0	10
359	6	0	2	0	0	0	0	0	0	0	0	0	0	1	1	1	0	0	1	0	5
360	2	0	0	0	0	0	0	0	0	0	0	0	0	0	0	0	0	0	1	1	2
361	56	0	1	1	2	1	2	3	3	3	5	4	4	4	9	4	4	2	2	2	18
362	4	0	4	0	0	0	0	0	0	0	0	0	0	0	0	0	0	0	0	0	1
363	3	0	1	0	0	0	0	0	0	0	0	0	0	0	0	0	0	1	1	0	3
364	8	0	0	0	0	0	0	0	0	0	0	0	0	0	1	6	1	0	0	0	3
365	30	0	0	0	0	0	0	0	0	0	0	0	0	0	11	12	3	2	1	1	6
366	4	0	0	0	0	0	0	0	0	0	0	0	0	0	1	1	1	1	0	0	4
367	14	0	1	1	1	1	1	2	1	1	2	1	1	1	0	0	0	0	0	0	12
368	3	0	0	0	0	0	0	0	0	0	0	0	0	0	0	1	1	0	1	0	3
369	2	0	0	0	0	0	0	0	0	0	0	0	0	0	0	1	1	0	0	0	2
370	3	0	0	0	0	0	0	0	0	0	0	0	0	0	1	1	1	0	0	0	3
371	3	0	0	0	0	0	0	0	0	0	0	0	0	0	1	0	2	0	0	0	2
372	3	0	0	0	0	0	0	0	0	0	0	0	0	0	0	0	3	0	0	0	1
373	3	0	0	0	0	0	0	2	0	0	1	0	0	0	0	0	0	0	0	0	2
374	5	0	0	0	0	0	0	1	0	2	0	0	0	0	0	0	0	0	2	0	3
375	5	0	0	2	1	0	0	0	0	1	0	0	0	0	0	0	0	1	0	0	4
376	3	0	2	0	0	0	0	0	0	0	0	0	0	0	0	0	0	0	1	0	2
377	3	0	0	0	0	0	0	0	0	0	0	0	0	0	1	1	1	0	0	0	3
378	2	0	0	0	0	0	0	0	0	0	0	0	1	1	0	0	0	0	0	0	2
379	6	0	1	1	0	0	0	0	0	0	0	0	0	0	1	1	1	0	1	0	6
380	2	0	0	0	0	0	0	0	1	0	0	0	0	1	0	0	0	0	0	0	2
381	2	0	0	0	0	0	0	0	0	0	0	0	0	0	1	0	1	0	0	0	2
382	4	0	0	0	1	0	0	0	0	1	0	1	1	0	0	0	0	0	0	0	4
383	2	0	0	0	0	0	0	0	0	0	0	0	1	1	0	0	0	0	0	0	2
384	3	0	0	1	0	0	0	0	0	0	0	0	0	0	1	1	0	0	0	0	3
385	6	0	0	0	0	1	1	1	1	0	0	1	1	0	0	0	0	0	0	0	6
386	3	0	0	1	0	0	1	0	0	0	1	0	0	0	0	0	0	0	0	0	3
387	6	1	0	0	1	0	0	0	0	1	1	0	0	0	0	1	0	0	0	1	6
388	13	0	1	1	0	1	1	0	1	1	1	1	1	1	0	0	0	1	1	1	13
389	3	1	0	0	0	0	0	0	0	0	0	0	0	0	0	1	0	0	0	1	3
390	4	0	0	0	0	0	0	0	0	0	0	0	0	0	1	1	2	0	0	0	3
391	2	0	0	0	0	0	0	0	0	0	1	0	0	0	0	0	1	0	0	0	2
392	3	0	0	0	0	0	0	1	0	0	2	0	0	0	0	0	0	0	0	0	2
393	7	0	0	0	0	0	0	0	0	0	0	0	0	0	6	0	1	0	0	0	2
394	14	0	0	0	0	0	0	0	0	0	0	0	1	0	5	0	8	0	0	0	3
395	158	0	0	0	0	0	0	50	1	10	96	0	1	0	0	0	0	0	0	0	5
396	7	0	0	0	0	0	0	0	0	0	0	0	0	0	7	0	0	0	0	0	1
397	18	0	0	0	0	0	0	0	0	0	0	0	0	0	18	0	0	0	0	0	1
398	47	0	0	3	0	0	0	0	0	0	0	0	0	0	44	0	0	0	0	0	2
399	39	0	0	0	0	0	0	0	0	0	0	0	0	0	27	0	12	0	0	0	2
400	10	0	0	0	0	0	1	0	0	0	0	0	0	0	6	0	3	0	0	0	3
401	2	0	0	0	0	0	0	0	1	0	0	0	0	0	1	0	0	0	0	0	2
402	6	0	0	0	0	0	0	0	0	0	0	0	0	0	6	0	0	0	0	0	1
403	2	0	0	0	0	0	0	0	0	0	0	0	0	0	2	0	0	0	0	0	1
404	9	0	1	0	0	0	1	0	1	0	0	0	0	0	0	2	4	0	0	0	5
405	14	0	0	0	0	0	5	0	0	0	0	0	7	0	0	1	1	0	0	0	4
406	13	0	0	0	0	0	0	0	0	0	0	0	0	0	9	4	0	0	0	0	2
407	3	0	0	0	0	0	0	0	0	0	0	0	0	0	3	0	0	0	0	0	1
408	2	0	0	0	0	0	0	0	0	0	0	0	0	0	2	0	0	0	0	0	1
409	4	0	0	0	0	0	0	0	0	0	0	0	0	0	4	0	0	0	0	0	1
410	5	0	0	0	0	0	0	0	0	0	0	0	0	0	5	0	0	0	0	0	1
411	3	0	0	0	0	0	0	0	0	0	0	0	0	0	2	0	0	0	0	1	2
412	58	0	0	0	0	0	0	6	2	4	36	0	5	5	0	0	0	0	0	0	6
413	4	0	0	0	0	0	0	1	0	0	1	0	2	0	0	0	0	0	0	0	3
414	11	0	0	0	0	1	3	0	0	0	1	0	6	0	0	0	0	0	0	0	4
415	5	0	2	0	0	0	0	0	0	0	0	0	0	0	0	1	2	0	0	0	3
416	66	0	0	0	0	0	0	22	0	1	37	0	5	1	0	0	0	0	0	0	5
417	98	0	0	0	0	0	0	28	0	18	52	0	0	0	0	0	0	0	0	0	3
418	3	0	0	0	0	2	0	0	0	1	0	0	0	0	0	0	0	0	0	0	2
419	16	0	0	0	0	0	0	7	1	1	7	0	0	0	0	0	0	0	0	0	4
420	3	0	0	0	0	0	0	1	1	0	0	0	0	1	0	0	0	0	0	0	3
421	78	0	0	0	0	0	0	23	1	22	22	0	4	5	0	0	0	0	0	1	7
422	46	0	0	0	0	0	0	5	0	5	34	0	1	0	0	0	0	0	0	1	5
423	57	0	0	0	0	0	0	29	4	0	13	0	6	0	0	0	1	0	0	4	6
424	47	0	0	0	0	0	1	12	0	2	21	0	2	0	1	0	6	0	0	2	8
425	89	0	0	0	0	0	0	16	0	17	41	0	12	1	2	0	0	0	0	0	6
426	35	0	1	0	0	0	0	4	1	1	17	0	0	0	3	0	0	0	0	8	7
427	28	0	0	0	0	0	0	1	0	0	2	0	10	0	0	0	0	0	0	15	4
428	49	0	0	0	0	0	0	9	0	5	11	0	19	5	0	0	0	0	0	0	5
429	3	0	0	0	0	0	0	0	0	0	0	0	3	0	0	0	0	0	0	0	1
430	13	0	0	0	0	0	0	0	0	0	0	0	8	0	0	0	1	0	0	4	3
431	41	0	0	0	0	0	0	4	4	7	11	0	4	9	0	0	2	0	0	0	7
432	39	0	0	0	0	0	0	0	0	0	0	0	39	0	0	0	0	0	0	0	1
433	20	0	0	0	0	0	0	4	2	0	2	0	11	1	0	0	0	0	0	0	5
434	25	0	1	0	0	0	0	3	0	9	11	0	0	0	1	0	0	0	0	0	5
435	5	0	0	0	0	0	2	0	0	0	3	0	0	0	0	0	0	0	0	0	2
436	12	0	2	0	0	0	0	0	1	0	6	0	1	0	0	0	0	0	0	2	5
437	24	1	0	0	0	0	0	6	0	6	8	0	1	0	0	0	0	0	0	2	6
438	22	0	0	0	0	0	0	7	1	4	8	0	1	1	0	0	0	0	0	0	6
439	19	0	1	0	0	0	0	3	0	1	0	0	14	0	0	0	0	0	0	0	4
440	15	0	0	0	0	0	0	0	2	1	9	0	3	0	0	0	0	0	0	0	4
441	3	0	0	0	0	0	0	0	0	0	0	0	3	0	0	0	0	0	0	0	1
442	2	0	0	0	0	0	0	0	0	0	0	0	2	0	0	0	0	0	0	0	1
443	6	0	0	0	0	0	0	0	0	0	0	0	0	0	0	3	0	0	0	3	2
444	3	0	0	0	0	0	0	0	0	0	0	0	0	0	1	0	2	0	0	0	2
445	7	0	2	0	0	2	0	0	2	0	1	0	0	0	0	0	0	0	0	0	4
446	3	0	0	0	0	0	0	0	0	0	0	0	3	0	0	0	0	0	0	0	1
447	26	0	0	0	0	0	0	1	2	0	0	0	23	0	0	0	0	0	0	0	3
448	14	0	0	0	0	0	0	0	0	0	0	0	14	0	0	0	0	0	0	0	1
449	30	0	0	0	0	0	0	0	0	0	0	0	30	0	0	0	0	0	0	0	1
450	12	0	0	0	0	2	5	1	0	0	2	0	2	0	0	0	0	0	0	0	5
451	10	0	4	0	0	0	0	0	0	0	6	0	0	0	0	0	0	0	0	0	2
452	24	0	0	0	0	0	0	0	0	1	1	0	22	0	0	0	0	0	0	0	3
453	17	0	0	0	0	0	0	0	0	0	0	0	0	0	0	0	0	0	0	17	1
454	29	0	1	2	2	2	3	1	1	3	2	2	2	1	1	1	1	2	1	1	18
455	9	0	0	0	0	0	0	0	0	0	0	0	9	0	0	0	0	0	0	0	1
456	3	0	0	0	0	0	0	0	0	0	0	0	3	0	0	0	0	0	0	0	1
457	3	0	0	0	0	0	0	0	0	0	0	0	3	0	0	0	0	0	0	0	1
458	3	0	0	0	0	0	0	0	0	0	0	0	3	0	0	0	0	0	0	0	1
459	11	0	0	0	0	0	0	0	0	0	0	0	11	0	0	0	0	0	0	0	1
460	7	0	0	0	0	0	0	0	0	0	0	0	7	0	0	0	0	0	0	0	1
461	9	0	0	0	0	0	0	0	0	0	0	0	9	0	0	0	0	0	0	0	1
462	3	0	0	0	0	0	0	0	0	0	2	0	1	0	0	0	0	0	0	0	2
463	10	0	0	0	0	0	0	0	0	0	1	0	9	0	0	0	0	0	0	0	2
464	12	0	0	0	0	0	0	0	0	0	0	0	12	0	0	0	0	0	0	0	1
465	2	0	0	0	0	0	1	0	0	0	0	0	1	0	0	0	0	0	0	0	2
466	14	0	1	0	0	2	0	0	0	0	0	0	11	0	0	0	0	0	0	0	3
467	3	0	0	0	0	0	0	0	0	0	0	0	3	0	0	0	0	0	0	0	1
468	13	0	0	0	0	0	11	0	0	0	1	0	0	0	1	0	0	0	0	0	3
469	8	0	3	0	0	0	0	1	0	0	4	0	0	0	0	0	0	0	0	0	3
470	10	0	0	0	0	0	1	1	1	3	1	0	2	1	0	0	0	0	0	0	7
471	2	0	0	0	0	0	0	0	0	0	0	0	2	0	0	0	0	0	0	0	1
472	4	0	0	0	0	3	0	0	0	0	0	0	1	0	0	0	0	0	0	0	2
473	6	0	0	0	0	6	0	0	0	0	0	0	0	0	0	0	0	0	0	0	1
474	2	0	0	0	0	1	0	0	0	0	0	0	1	0	0	0	0	0	0	0	2
475	3	0	0	0	0	1	0	0	0	0	0	0	2	0	0	0	0	0	0	0	2
476	4	0	0	0	0	0	0	1	1	0	0	0	0	0	0	0	0	0	0	2	3
477	23	0	0	0	0	0	1	1	1	0	4	0	2	0	0	0	2	0	0	12	7
478	28	0	0	0	0	0	0	8	1	4	11	0	4	0	0	0	0	0	0	0	5
479	7	0	0	0	0	0	0	0	0	0	0	0	0	0	0	0	0	0	0	7	1
480	3	0	0	0	0	0	0	0	0	0	0	0	0	0	0	0	0	0	0	3	1
481	2	0	0	0	0	0	0	0	0	0	0	0	0	0	0	0	0	0	0	2	1
482	10	0	0	0	0	2	0	0	1	0	1	0	0	0	0	1	2	0	0	3	6
483	12	0	2	0	0	0	3	0	0	0	2	0	0	0	0	1	4	0	0	0	5
484	14	0	0	0	0	0	0	0	0	0	0	0	0	0	14	0	0	0	0	0	1
485	3	0	0	0	0	0	0	0	0	0	0	0	0	0	0	0	0	0	0	3	1
486	3	0	0	0	0	0	0	0	0	0	0	0	0	0	0	0	0	0	0	3	1
487	7	0	0	0	0	0	0	0	0	0	0	0	0	0	7	0	0	0	0	0	1
488	52	0	0	0	0	0	0	0	0	0	0	0	0	0	51	1	0	0	0	0	2
489	2	0	0	0	0	0	0	0	0	0	0	0	0	0	2	0	0	0	0	0	1
490	6	0	0	0	0	0	0	0	0	0	0	0	0	0	6	0	0	0	0	0	1
491	6	0	0	0	0	0	0	0	0	0	0	0	0	0	6	0	0	0	0	0	1
492	4	0	0	0	0	0	0	0	0	0	0	0	0	0	4	0	0	0	0	0	1
493	33	2	0	0	0	0	9	1	0	1	0	0	0	0	9	0	2	0	0	9	7
494	44	1	0	0	0	0	18	1	0	19	0	0	0	0	0	0	0	0	0	5	5
495	7	0	0	0	0	0	0	1	0	1	0	0	0	0	3	1	1	0	0	0	5
496	19	0	0	0	0	0	10	0	0	1	0	0	0	0	0	0	0	0	0	8	3
497	10	0	0	0	0	0	9	0	0	1	0	0	0	0	0	0	0	0	0	0	2
498	4	2	0	0	0	1	1	0	0	0	0	0	0	0	0	0	0	0	0	0	3
499	7	0	0	0	0	0	0	0	0	0	0	0	0	0	0	0	0	0	0	7	1
500	11	0	0	0	0	0	0	0	0	0	0	0	0	0	0	0	0	0	0	11	1
501	3	0	0	0	0	0	0	0	0	0	0	0	0	0	0	0	0	0	0	3	1
502	30	0	1	0	0	4	14	0	0	0	0	0	10	0	0	0	0	0	0	1	5
503	2	0	0	0	0	0	0	0	0	0	0	0	0	0	0	0	0	0	0	2	1
504	66	1	0	0	0	1	7	0	14	1	0	0	26	0	0	0	0	0	0	16	7
505	14	0	0	0	0	2	3	0	0	0	0	0	8	1	0	0	0	0	0	0	4
506	7	0	0	0	0	0	0	0	0	0	0	0	6	1	0	0	0	0	0	0	2
507	3	0	0	0	0	0	3	0	0	0	0	0	0	0	0	0	0	0	0	0	1
508	63	0	0	0	0	0	0	16	1	17	13	0	16	0	0	0	0	0	0	0	5
509	12	0	0	0	0	7	2	0	0	2	1	0	0	0	0	0	0	0	0	0	4
510	7	0	0	0	0	2	0	0	0	0	0	0	5	0	0	0	0	0	0	0	2
511	14	0	0	0	0	0	5	0	0	0	0	0	9	0	0	0	0	0	0	0	2
512	14	0	0	0	0	1	4	0	0	0	0	0	7	1	0	0	0	0	0	1	5
513	22	0	0	0	0	2	0	0	3	0	0	0	16	1	0	0	0	0	0	0	4
514	3	0	0	0	0	3	0	0	0	0	0	0	0	0	0	0	0	0	0	0	1
515	2	0	0	0	0	1	0	0	0	0	0	0	1	0	0	0	0	0	0	0	2
516	63	0	0	0	0	2	0	0	1	0	0	0	57	0	0	0	0	0	0	3	4
517	53	0	0	0	0	1	22	0	0	0	0	0	30	0	0	0	0	0	0	0	3
518	50	0	0	0	0	0	0	0	0	0	0	0	44	0	0	0	0	0	0	6	2
519	6	0	0	0	0	0	0	0	0	0	0	0	0	0	0	0	0	0	0	6	1
520	8	0	1	0	0	0	0	1	0	0	5	0	1	0	0	0	0	0	0	0	4
521	6	0	6	0	0	0	0	0	0	0	0	0	0	0	0	0	0	0	0	0	1
522	2	0	0	0	0	0	0	0	0	0	0	0	2	0	0	0	0	0	0	0	1
523	5	0	0	0	0	0	5	0	0	0	0	0	0	0	0	0	0	0	0	0	1
524	6	0	0	0	0	4	1	0	0	0	0	0	1	0	0	0	0	0	0	0	3
525	3	0	0	0	0	0	0	0	0	0	0	0	0	0	2	1	0	0	0	0	2
526	2	0	0	0	0	0	0	0	0	1	1	0	0	0	0	0	0	0	0	0	2
527	8	0	7	0	0	1	0	0	0	0	0	0	0	0	0	0	0	0	0	0	2
528	17	0	0	0	0	0	0	2	0	0	2	0	10	2	0	0	0	0	0	1	5
529	79	0	0	1	0	3	65	0	0	0	1	0	0	0	8	0	1	0	0	0	6
530	27	0	0	0	0	0	1	1	1	3	12	0	6	0	0	0	0	0	0	3	7
531	9	0	0	0	0	0	0	0	0	0	0	0	9	0	0	0	0	0	0	0	1
532	6	0	0	0	0	0	6	0	0	0	0	0	0	0	0	0	0	0	0	0	1
533	8	0	0	0	0	0	1	0	0	0	0	0	0	0	5	0	2	0	0	0	3
534	8	0	0	0	0	0	0	0	0	0	0	0	0	0	8	0	0	0	0	0	1
535	3	0	0	0	0	0	0	0	0	0	0	0	0	0	3	0	0	0	0	0	1
536	2	0	0	0	0	2	0	0	0	0	0	0	0	0	0	0	0	0	0	0	1
537	355	1	32	8	12	13	11	15	14	11	12	10	9	57	18	20	43	9	19	41	19
538	14	0	0	3	1	1	0	1	1	1	1	1	1	0	1	1	0	0	0	1	12
539	14	0	1	1	1	1	0	1	0	1	1	0	1	0	0	0	0	0	0	6	9
540	6	0	0	0	1	0	0	1	1	1	2	0	0	0	0	0	0	0	0	0	5
541	24	0	0	1	3	1	0	1	0	3	2	2	0	1	2	1	2	0	0	5	12
542	19	0	1	1	1	1	1	1	1	1	1	1	1	1	1	1	2	1	1	1	18
543	3	1	0	0	0	0	0	0	0	0	0	0	0	0	0	0	0	1	0	1	3
544	2	0	0	0	0	0	0	0	0	0	0	0	0	0	0	0	2	0	0	0	1
545	22	0	1	2	1	1	1	1	1	2	1	1	1	7	0	0	0	1	0	1	14
546	13	0	1	1	1	1	0	1	1	1	1	0	0	1	1	1	1	0	0	1	13
547	9	0	0	0	1	1	1	0	1	0	2	1	1	1	0	0	0	0	0	0	8
548	21	0	0	0	0	7	0	1	0	3	2	7	0	1	0	0	0	0	0	0	6
549	11	0	0	0	0	0	0	0	0	1	1	2	0	1	2	1	0	1	1	1	9
550	3	0	0	0	0	0	0	0	1	0	0	1	0	1	0	0	0	0	0	0	3
551	10	0	1	0	1	0	2	0	0	1	1	1	1	2	0	0	0	0	0	0	8
552	4	0	0	0	0	0	0	0	0	0	0	0	0	0	0	0	0	2	1	1	3
553	7	0	1	1	0	0	0	0	0	0	0	0	0	0	1	0	1	1	1	1	7
554	3	0	0	1	0	0	0	0	0	0	0	0	0	0	1	0	0	1	0	0	3
555	4	0	0	0	0	0	0	0	0	0	0	0	0	0	0	0	0	0	4	0	1
556	19	0	0	0	0	0	0	0	0	0	0	0	0	0	6	5	8	0	0	0	3
557	26	0	2	0	1	1	0	2	2	1	0	1	1	1	2	3	6	0	1	2	14
558	17	0	1	1	1	1	1	1	1	0	1	1	1	1	1	1	1	2	0	1	16
559	67	0	0	0	0	0	0	0	0	0	0	0	0	0	21	36	10	0	0	0	3
560	4	0	0	0	0	0	0	0	0	0	0	0	0	0	2	0	2	0	0	0	2
561	12	0	0	0	0	0	0	0	0	0	0	0	0	0	0	0	0	0	12	0	1
562	98	0	2	2	2	2	4	2	1	4	4	1	2	33	4	5	6	4	7	13	18
563	18	0	0	1	1	2	1	1	1	1	2	1	1	1	1	1	0	1	1	1	16
564	6	0	0	0	0	0	0	0	0	0	0	0	0	0	2	1	1	0	2	0	4
565	6	0	0	2	0	0	0	0	0	0	0	0	0	0	0	0	0	0	3	1	3
566	15	0	1	1	1	1	0	1	1	1	1	1	0	1	1	1	0	1	1	1	15
567	41	1	1	2	3	3	4	2	2	4	3	2	2	2	2	2	2	0	2	2	18
568	3	0	0	0	0	0	0	0	0	0	0	0	0	0	0	0	0	2	0	1	2
569	23	0	1	1	1	1	1	2	1	1	2	1	1	1	1	1	0	1	4	2	17
570	2	0	0	0	0	0	0	0	0	0	0	0	0	0	0	0	0	0	0	2	1
571	17	0	1	1	1	1	1	1	1	1	1	1	1	1	1	1	0	2	1	0	16
572	26	0	0	0	3	3	2	2	2	4	3	2	2	3	0	0	0	0	0	0	10
573	3	1	0	0	0	0	1	0	0	0	0	0	0	1	0	0	0	0	0	0	3
574	10	0	0	0	1	1	1	1	1	1	1	1	1	1	0	0	0	0	0	0	10
575	15	1	1	1	1	1	1	0	1	1	1	1	1	1	0	0	1	1	0	1	15
576	9	0	0	0	1	1	0	1	1	1	1	1	1	1	0	0	0	0	0	0	9
577	2	0	0	0	0	0	0	1	0	0	0	0	0	0	0	0	0	1	0	0	2
578	2	0	1	0	0	0	0	1	0	0	0	0	0	0	0	0	0	0	0	0	2
579	19	1	1	1	1	1	1	1	1	1	1	1	2	2	1	0	0	1	1	1	17
580	17	0	1	1	1	1	1	1	1	1	1	1	0	1	1	1	1	1	1	1	17
581	12	0	1	1	1	1	0	1	1	0	1	0	0	0	1	1	1	1	0	1	12
582	3	0	0	0	0	0	0	1	1	0	1	0	0	0	0	0	0	0	0	0	3
583	9	0	0	0	0	0	1	0	0	1	5	0	0	2	0	0	0	0	0	0	4
584	8	1	0	0	1	0	0	0	0	2	1	0	0	0	1	2	0	0	0	0	6
585	3	0	0	0	0	0	2	0	0	0	1	0	0	0	0	0	0	0	0	0	2
586	6	0	0	0	0	0	0	0	0	2	1	1	1	0	0	0	0	0	1	0	5
587	8	0	0	0	1	1	1	0	0	1	1	1	1	1	0	0	0	0	0	0	8
588	15	0	0	0	1	1	0	1	1	2	1	1	0	1	1	1	2	1	1	0	13
589	18	0	1	1	1	1	1	1	1	1	1	1	1	1	1	1	0	2	1	1	17
590	3	1	0	0	0	0	0	1	0	1	0	0	0	0	0	0	0	0	0	0	3
591	11	2	0	0	1	1	1	0	1	1	1	1	1	1	0	0	0	0	0	0	10
592	19	1	2	1	1	0	0	0	1	1	0	1	1	1	2	1	1	2	2	1	15
593	15	0	0	1	1	1	1	2	1	1	1	1	1	1	1	0	1	0	0	1	14
594	2	0	0	0	0	0	0	0	2	0	0	0	0	0	0	0	0	0	0	0	1
595	7	0	0	0	0	0	0	0	0	0	0	0	0	7	0	0	0	0	0	0	1
596	3	0	0	0	0	0	0	0	0	0	0	0	0	1	1	0	1	0	0	0	3
597	10	1	0	0	0	0	0	0	0	1	0	0	0	1	1	1	3	1	0	1	8
598	7	0	0	0	0	1	0	0	0	0	0	0	0	1	1	0	2	1	1	0	6
599	17	0	2	1	1	1	1	1	1	1	1	1	1	1	1	1	1	0	0	1	16
600	2	0	1	0	0	0	0	0	0	0	0	0	0	1	0	0	0	0	0	0	2
601	2	0	0	0	0	0	0	0	0	0	0	0	0	1	0	1	0	0	0	0	2
602	14	1	1	1	1	1	0	1	1	1	1	1	1	1	0	0	0	1	0	1	14
603	3	0	2	0	0	0	0	0	0	0	0	0	0	0	0	0	0	0	0	1	2
604	4	0	1	1	0	0	0	0	1	0	0	0	0	0	0	0	0	0	1	0	4
605	4	0	1	0	0	0	0	0	0	0	0	0	0	0	0	0	0	1	1	1	4
606	3	0	1	0	0	0	0	0	0	0	0	0	0	0	0	0	0	1	1	0	3
607	41	0	3	2	3	2	2	2	3	2	5	3	3	3	2	2	1	0	1	2	17
608	30	0	3	2	1	1	5	1	1	1	1	1	1	1	2	1	1	2	2	3	18
609	4	0	1	0	0	0	0	0	0	0	0	0	0	0	1	1	0	0	0	1	4
610	3	0	0	0	0	0	1	0	0	1	1	0	0	0	0	0	0	0	0	0	3
611	11	0	2	1	1	1	1	0	0	1	1	0	0	0	1	0	0	1	0	1	10
612	20	0	0	0	0	0	0	0	0	0	0	0	0	0	0	0	0	20	0	0	1
613	3	0	0	0	0	0	0	0	0	0	0	0	0	0	0	0	0	3	0	0	1
614	5	0	0	0	0	0	0	0	0	0	0	0	0	0	0	0	0	2	3	0	2
615	14	0	1	0	1	1	1	0	1	1	1	1	0	1	0	1	1	1	1	1	14
616	14	0	0	0	1	1	1	1	1	1	2	1	1	1	0	0	0	1	1	1	13
617	2	0	0	1	0	0	0	0	0	0	0	0	0	0	0	0	0	1	0	0	2
618	9	0	0	1	0	1	0	0	0	0	0	1	1	0	1	1	0	1	1	1	9
619	14	2	0	1	1	1	2	0	0	1	0	0	0	0	0	3	2	0	1	0	9
620	3	0	0	0	0	0	0	0	0	0	0	0	0	0	0	0	0	0	3	0	1
621	2	0	0	1	0	0	0	0	0	0	0	0	0	0	0	1	0	0	0	0	2
622	3	0	0	0	0	0	0	0	0	0	0	0	0	0	0	0	0	0	3	0	1
623	2	0	0	0	0	0	0	0	0	0	0	0	0	0	0	0	0	0	2	0	1
624	9	0	0	1	0	0	0	0	0	0	0	0	0	0	2	1	0	4	1	0	5
625	29	1	2	1	2	2	2	2	2	2	3	2	1	1	1	2	0	2	0	1	17
626	19	0	0	0	0	0	0	0	0	0	0	0	0	0	2	3	14	0	0	0	3
627	8	0	0	0	0	0	0	0	0	0	0	0	0	0	2	2	4	0	0	0	3
628	9	0	0	0	0	0	0	0	0	0	0	0	0	0	1	4	4	0	0	0	3
629	9	0	0	0	0	0	0	1	1	0	0	0	0	0	2	2	3	0	0	0	5
630	3	0	0	0	0	0	0	0	0	0	0	0	0	0	1	1	1	0	0	0	3
631	21	1	1	1	1	1	1	2	1	2	1	1	1	1	1	1	1	1	1	1	19
632	13	0	0	0	0	0	0	0	0	0	0	0	0	0	3	5	5	0	0	0	3
633	4	0	0	0	0	0	0	0	0	0	0	0	0	0	1	1	2	0	0	0	3
634	3	0	1	0	0	0	0	0	0	1	0	0	0	0	0	0	0	0	1	0	3
635	3	0	0	0	1	0	0	0	0	1	0	0	0	0	0	0	0	0	1	0	3
636	2	0	0	0	0	0	0	0	0	0	0	0	0	0	0	0	0	0	2	0	1
637	2	0	0	0	0	0	0	0	0	0	0	0	0	0	0	1	1	0	0	0	2
638	24	1	1	1	1	1	2	1	1	1	2	1	1	1	1	1	2	1	1	3	19
639	3	0	0	0	0	0	0	0	0	0	0	0	0	0	1	2	0	0	0	0	2
640	3	0	0	0	0	0	0	0	0	0	0	0	0	0	1	1	1	0	0	0	3
641	15	0	0	0	0	0	0	0	0	0	0	0	0	0	6	2	7	0	0	0	3
642	3	0	0	0	0	0	0	0	0	0	0	0	0	0	1	1	0	0	1	0	3
643	15	0	1	1	1	1	0	1	1	1	1	1	1	1	1	1	1	0	0	1	15
644	3	0	0	0	0	0	0	0	0	0	0	0	0	0	1	1	1	0	0	0	3
645	10	1	0	0	0	0	0	1	0	0	2	0	0	0	1	1	4	0	0	0	6
646	2	0	0	0	0	0	0	0	0	0	0	0	0	0	1	0	1	0	0	0	2
647	3	0	0	0	0	0	0	0	0	0	0	0	0	0	1	1	1	0	0	0	3
648	4	0	0	0	0	1	0	0	0	0	0	0	0	0	1	1	1	0	0	0	4
649	4	0	0	0	0	0	0	0	0	0	0	0	0	0	1	1	2	0	0	0	3
650	4	0	0	0	0	0	0	0	0	0	0	0	0	0	1	1	2	0	0	0	3
651	10	0	0	0	0	0	0	0	0	0	0	0	0	0	3	0	7	0	0	0	2
652	3	0	0	0	0	0	0	0	0	0	0	0	0	0	1	1	1	0	0	0	3
653	5	0	0	0	0	0	0	0	0	0	0	0	0	0	0	0	5	0	0	0	1
654	4	0	0	0	0	0	0	0	0	0	0	0	0	0	1	2	1	0	0	0	3
655	2	0	0	0	0	0	0	0	0	0	0	0	0	0	1	0	1	0	0	0	2
656	5	0	0	0	0	0	0	0	0	0	0	0	0	0	1	2	2	0	0	0	3
657	7	0	0	0	0	0	0	0	0	0	0	0	0	0	3	1	3	0	0	0	3
658	3	0	0	0	0	0	0	0	0	0	0	0	0	0	0	0	3	0	0	0	1
659	3	0	0	0	0	0	0	0	0	0	0	0	0	0	2	0	1	0	0	0	2
660	2	1	0	0	0	0	0	0	0	0	0	0	0	0	0	0	0	0	0	1	2
661	2	0	0	0	0	0	0	0	0	0	0	0	0	0	0	0	0	0	1	1	2
662	13	0	0	0	1	1	0	1	1	0	1	1	1	1	1	1	1	1	0	1	13
663	3	0	0	0	0	0	0	0	0	0	0	0	0	0	0	0	0	0	0	3	1
664	15	0	2	1	1	1	1	1	1	2	1	0	0	0	0	0	0	1	1	2	12
665	3	0	0	0	0	0	0	0	0	0	0	0	0	0	1	1	1	0	0	0	3
666	5	0	0	0	0	0	0	1	1	1	1	0	0	0	0	0	0	0	0	1	5
667	20	1	1	1	1	1	1	1	1	1	1	1	1	1	1	1	2	1	1	1	19
668	10	0	0	0	1	1	0	1	1	1	1	1	1	1	0	0	0	0	0	1	10
669	20	0	1	1	1	1	1	2	2	1	1	1	1	1	1	1	1	1	1	1	18
670	11	0	1	1	1	1	0	1	1	1	1	1	1	1	0	0	0	0	0	0	11
671	2	0	0	0	0	0	1	0	0	0	0	0	0	0	0	0	0	0	1	0	2
672	11	0	0	0	1	1	1	0	0	1	4	1	1	1	0	0	0	0	0	0	8
673	3	0	0	0	1	1	1	0	0	0	0	0	0	0	0	0	0	0	0	0	3
674	2	0	0	0	0	0	0	0	0	0	0	0	0	0	1	1	0	0	0	0	2
675	3	0	0	0	0	1	1	0	0	0	0	0	0	0	0	0	0	0	0	1	3
676	6	0	0	0	0	0	0	0	0	0	0	0	0	0	1	2	3	0	0	0	3
677	3	0	0	0	0	0	0	0	0	0	0	0	0	0	0	1	2	0	0	0	2
678	3	0	0	0	0	0	0	0	0	0	0	0	0	0	0	0	0	1	0	2	2
679	2	0	1	1	0	0	0	0	0	0	0	0	0	0	0	0	0	0	0	0	2
680	3	0	0	2	0	0	0	0	0	0	0	0	0	0	0	0	0	0	1	0	2
681	2	0	0	0	0	2	0	0	0	0	0	0	0	0	0	0	0	0	0	0	1
682	4	0	0	0	0	1	1	0	1	0	0	0	1	0	0	0	0	0	0	0	4
683	14	0	1	0	1	1	0	1	1	1	1	1	1	1	1	1	1	0	0	1	14
684	3	0	0	0	0	0	0	0	0	0	0	0	0	0	1	1	1	0	0	0	3
685	81	0	6	4	4	9	4	5	5	8	3	4	8	5	4	1	2	1	1	7	18
686	12	12	0	0	0	0	0	0	0	0	0	0	0	0	0	0	0	0	0	0	1
687	2	0	0	0	0	0	0	0	0	1	0	0	0	0	1	0	0	0	0	0	2
688	3	0	0	0	0	0	0	0	0	0	0	0	0	0	1	1	1	0	0	0	3
689	12	0	1	0	1	1	0	1	1	1	0	1	1	1	1	0	1	0	0	1	12
690	16	0	1	1	1	1	1	1	1	1	1	1	1	1	1	1	1	0	0	1	16
691	3	1	0	0	0	0	0	0	0	0	0	0	0	0	0	0	0	1	1	0	3
692	2	0	0	0	0	0	0	0	0	0	0	0	0	0	0	0	0	2	0	0	1
693	11	0	1	1	1	0	0	0	1	0	0	1	1	1	1	0	0	1	1	1	11
694	12	0	1	0	1	1	1	1	1	1	1	1	0	1	1	0	0	0	0	1	12
695	2	0	0	0	0	0	0	1	0	0	0	0	0	0	0	0	0	0	1	0	2
696	6	0	0	0	0	0	2	2	0	0	0	1	0	0	0	1	0	0	0	0	4
697	6	0	0	0	0	0	1	1	0	1	1	0	1	0	0	1	0	0	0	0	6
698	14	0	5	0	0	0	0	0	6	0	0	1	1	1	0	0	0	0	0	0	5
699	3	0	0	1	0	0	1	0	0	0	0	0	0	0	0	1	0	0	0	0	3
700	29	1	4	4	2	0	6	0	0	0	1	0	1	0	1	2	1	0	4	2	12
701	2	0	0	1	0	1	0	0	0	0	0	0	0	0	0	0	0	0	0	0	2
702	3	1	0	0	0	0	0	0	0	0	0	0	0	0	0	2	0	0	0	0	2
703	10	10	0	0	0	0	0	0	0	0	0	0	0	0	0	0	0	0	0	0	1
704	2	0	0	0	0	0	0	0	0	0	0	0	0	0	1	0	0	0	1	0	2
705	4	0	0	0	0	0	0	0	0	0	0	0	0	0	1	1	2	0	0	0	3
706	2	0	0	0	0	0	0	0	0	0	0	0	0	0	0	1	1	0	0	0	2
707	4	0	0	0	0	0	0	0	0	0	0	0	0	0	0	1	3	0	0	0	2
708	2	0	1	0	0	0	0	0	0	0	0	0	0	0	0	0	0	0	1	0	2
709	2	0	0	0	0	0	0	0	0	0	0	0	0	0	0	0	0	1	1	0	2
710	3	0	0	0	0	0	0	0	0	0	0	0	0	0	2	0	1	0	0	0	2
711	2	0	0	0	0	0	0	1	0	0	1	0	0	0	0	0	0	0	0	0	2
712	2	0	0	0	0	0	0	0	0	2	0	0	0	0	0	0	0	0	0	0	1
713	2	0	0	0	0	0	0	0	0	0	0	0	0	0	0	0	0	1	1	0	2
714	3	0	0	0	0	0	0	0	0	0	0	0	0	0	0	0	0	3	0	0	1
715	2	0	0	0	0	0	0	0	0	0	0	0	0	0	0	0	0	1	1	0	2
716	2	0	0	0	0	0	0	0	0	0	0	0	0	0	0	0	0	0	2	0	1
717	4	0	0	0	1	0	0	0	0	0	0	0	3	0	0	0	0	0	0	0	2
718	3	0	0	0	0	0	0	0	0	0	0	1	1	1	0	0	0	0	0	0	3
719	2	0	1	0	0	0	0	0	0	0	0	0	0	0	0	0	0	0	1	0	2
720	2	0	0	0	0	0	0	0	0	0	0	0	0	0	1	1	0	0	0	0	2
721	17	0	1	1	1	1	0	1	1	1	1	1	1	1	1	1	1	1	1	1	17
722	13	0	1	1	1	1	0	1	1	1	1	1	1	1	0	0	0	1	0	1	13
723	3	1	0	1	0	0	0	0	0	0	0	0	0	0	1	0	0	0	0	0	3
724	10	0	0	0	1	1	1	0	1	1	2	0	1	1	0	0	0	1	0	0	9
725	2	0	0	1	0	0	0	0	0	1	0	0	0	0	0	0	0	0	0	0	2
726	13	0	1	1	1	1	1	1	1	1	1	1	1	0	0	0	0	0	1	1	13
727	19	3	1	1	2	1	0	1	1	0	0	1	1	1	1	1	1	1	1	1	16
728	14	0	0	1	1	1	0	1	1	1	1	0	1	1	1	1	0	1	1	1	14
729	2	0	0	0	0	0	0	0	0	0	0	0	0	0	0	1	1	0	0	0	2
730	14	1	0	0	1	0	0	1	1	1	1	1	1	1	2	1	0	0	0	2	12
731	3	0	0	0	0	0	0	0	0	0	0	0	0	0	1	0	2	0	0	0	2
732	2	0	0	0	0	1	0	0	0	0	0	0	0	0	0	1	0	0	0	0	2
733	3	0	0	0	0	0	0	0	0	0	0	0	0	0	1	1	1	0	0	0	3
734	19	0	0	1	0	3	4	2	3	0	1	4	1	0	0	0	0	0	0	0	8
735	86	0	1	4	2	19	14	1	2	6	2	25	3	3	1	1	1	0	0	1	16
736	7	0	0	0	0	0	2	1	0	2	0	2	0	0	0	0	0	0	0	0	4
737	10	0	1	1	0	1	0	1	1	1	0	1	1	1	0	0	0	0	0	1	10
738	3	0	0	0	0	1	0	0	0	2	0	0	0	0	0	0	0	0	0	0	2
739	17	0	1	1	1	1	1	1	1	1	1	1	1	1	1	1	0	1	1	1	17
740	5	2	0	1	0	0	0	0	0	0	0	0	0	0	1	0	0	1	0	0	4
741	3	0	0	0	0	0	0	0	0	0	0	1	1	1	0	0	0	0	0	0	3
742	3	0	0	0	0	0	0	0	0	0	0	0	0	0	0	1	2	0	0	0	2
743	6	0	0	0	0	0	0	0	0	0	0	0	0	0	1	3	2	0	0	0	3
744	4	0	0	0	0	0	0	0	0	0	0	0	0	0	1	1	2	0	0	0	3
745	3	0	0	0	0	0	0	0	0	0	0	0	0	0	1	1	1	0	0	0	3
746	6	0	0	0	0	0	0	0	0	0	0	0	0	0	1	1	4	0	0	0	3
747	3	0	0	0	0	0	0	0	0	0	0	0	0	0	0	0	3	0	0	0	1
748	2	0	0	0	0	0	0	0	0	0	0	0	0	0	0	1	1	0	0	0	2
749	3	0	0	0	0	0	0	0	0	0	0	0	0	0	1	0	2	0	0	0	2
750	22	1	1	0	1	1	1	2	1	1	1	1	4	1	1	1	1	1	1	1	18
751	3	2	0	1	0	0	0	0	0	0	0	0	0	0	0	0	0	0	0	0	2
752	3	0	0	0	0	0	0	0	0	0	0	0	0	0	2	1	0	0	0	0	2
753	4	0	0	0	1	0	0	2	0	0	1	0	0	0	0	0	0	0	0	0	3
754	22	0	0	0	0	0	0	0	0	0	0	0	0	0	0	0	0	8	14	0	2
755	8	0	0	0	0	0	0	0	0	0	0	0	0	0	0	0	0	0	8	0	1
756	6	0	0	0	0	0	0	0	0	0	0	0	0	0	2	3	1	0	0	0	3
757	2	0	0	0	0	0	0	0	0	0	0	0	0	0	1	1	0	0	0	0	2
758	22	0	2	2	1	1	1	1	1	1	1	1	1	1	1	1	3	1	1	1	18
759	3	0	0	0	0	0	0	0	0	0	0	0	0	0	1	1	1	0	0	0	3
760	2	0	0	0	0	0	0	0	0	0	0	0	1	0	0	0	1	0	0	0	2
761	9	0	1	1	1	1	1	1	1	1	1	0	0	0	0	0	0	0	0	0	9
762	2	0	0	0	0	0	0	0	0	0	0	0	0	0	0	0	0	1	1	0	2
763	9	0	0	0	1	1	0	1	1	1	1	1	1	1	0	0	0	0	0	0	9
764	2	0	0	0	0	0	0	0	0	0	0	0	0	0	1	1	0	0	0	0	2
765	21	2	1	1	1	1	2	1	1	1	1	1	1	1	1	1	2	1	0	1	18
766	2	0	0	0	0	0	0	0	0	0	0	0	0	0	0	1	1	0	0	0	2
767	14	0	1	0	1	1	1	1	1	1	1	1	1	1	0	0	0	1	1	1	14
768	14	0	1	0	1	1	0	1	1	1	1	1	1	1	1	1	1	0	0	1	14
769	7	0	0	0	1	1	0	1	1	1	1	0	0	0	0	0	0	0	0	1	7
770	14	0	1	1	1	1	1	1	1	1	2	0	0	0	1	1	0	1	0	1	13
771	19	0	1	1	1	1	1	1	1	1	2	1	1	1	1	1	2	0	1	1	17
772	14	0	1	1	1	1	1	1	1	1	3	1	1	0	0	0	0	0	0	1	12
773	15	0	1	1	1	1	1	1	1	1	1	1	1	1	1	1	0	0	0	1	15
774	34	3	2	7	2	3	2	1	1	1	2	1	1	1	2	3	0	0	0	2	16
775	2	0	0	0	0	0	0	0	0	0	0	0	0	0	0	0	0	1	1	0	2
776	10	0	1	2	1	1	1	0	0	0	1	0	0	0	1	0	1	0	0	1	9
777	7	0	0	0	0	1	1	1	1	1	0	1	0	1	0	0	0	0	0	0	7
778	61	1	2	5	2	4	3	4	3	6	5	3	4	2	3	4	4	1	3	2	19
779	14	0	1	0	1	1	1	1	1	1	1	1	1	1	1	1	0	0	0	1	14
780	15	0	3	1	1	1	1	1	1	1	1	1	1	1	0	0	0	0	0	1	13
781	18	0	1	1	2	1	1	1	1	1	2	1	1	1	1	1	1	0	0	1	16
782	10	0	0	0	0	0	0	0	0	0	0	0	0	0	3	2	5	0	0	0	3
783	18	0	1	1	1	1	1	1	1	1	1	2	1	1	1	1	1	1	0	1	17
784	2	0	0	0	0	0	0	0	0	0	0	0	0	0	0	1	1	0	0	0	2
785	3	0	0	0	0	0	0	0	0	1	2	0	0	0	0	0	0	0	0	0	2
786	2	0	0	0	0	0	0	0	0	0	0	0	0	0	0	0	0	1	1	0	2
787	18	0	1	1	2	1	1	1	1	0	1	1	1	1	1	1	2	1	0	1	16
788	6	0	0	0	1	1	1	0	0	0	0	1	1	0	0	0	0	0	0	1	6
789	9	0	0	0	0	1	1	1	1	1	1	1	1	1	0	0	0	0	0	0	9
790	16	0	0	0	1	1	1	1	1	1	1	1	1	1	1	1	2	0	1	1	15
791	10	0	0	0	1	1	1	1	1	1	1	1	1	1	0	0	0	0	0	0	10
792	4	0	0	0	0	0	0	0	0	0	0	0	0	0	0	0	0	0	4	0	1
793	2	0	0	0	0	0	0	0	0	0	0	0	0	0	1	1	0	0	0	0	2
794	3	0	1	2	0	0	0	0	0	0	0	0	0	0	0	0	0	0	0	0	2
795	3	0	0	0	0	0	0	0	0	0	0	0	0	0	1	1	1	0	0	0	3
796	6	0	0	0	2	1	1	0	0	0	2	0	0	0	0	0	0	0	0	0	4
797	13	0	1	1	1	1	1	1	1	1	2	1	1	1	0	0	0	0	0	0	12
798	14	0	1	0	1	1	1	1	1	1	1	1	1	1	0	0	0	1	1	1	14
799	3	0	0	0	0	0	0	0	0	0	0	0	0	0	1	1	1	0	0	0	3
800	19	0	1	1	1	1	1	1	1	1	2	1	1	1	1	1	1	1	1	1	18
801	10	0	0	0	1	1	1	1	1	1	1	1	1	1	0	0	0	0	0	0	10
802	3	0	0	0	0	0	0	0	0	0	0	0	0	0	1	1	1	0	0	0	3
803	5	0	0	0	0	0	0	0	0	0	0	0	0	0	1	1	1	0	0	2	4
804	19	0	1	0	1	1	1	1	1	2	3	1	1	1	1	1	0	1	1	1	16
805	2	0	0	1	0	0	0	0	0	1	0	0	0	0	0	0	0	0	0	0	2
806	25	0	1	1	2	2	2	2	2	3	2	2	2	2	1	0	0	0	0	1	14
807	2	0	0	0	0	0	0	0	0	0	0	0	0	0	0	0	0	1	1	0	2
808	2	0	0	1	0	0	0	0	0	0	0	0	0	0	0	0	0	0	0	1	2
809	46	1	2	2	3	3	2	4	2	4	4	3	3	3	2	2	1	1	1	3	19
810	22	2	1	1	2	1	1	1	1	1	1	1	1	1	1	1	1	2	1	1	19
811	35	1	1	2	2	2	3	2	2	2	5	2	2	2	1	1	1	1	2	1	19
812	3	1	0	0	0	0	0	0	0	0	0	0	0	0	1	0	0	0	0	1	3
813	62	2	4	4	3	2	2	3	3	3	3	3	3	3	4	4	3	7	3	3	19
814	27	1	1	1	2	1	2	1	1	0	2	2	1	1	3	2	2	2	1	1	18
815	11	1	1	0	1	0	0	1	1	1	1	0	1	1	0	0	0	0	1	1	11
816	19	1	1	1	1	1	1	0	1	1	2	1	1	1	1	1	1	1	1	1	18
817	19	1	1	1	1	1	1	1	1	2	1	0	1	1	1	1	1	1	1	1	18
818	58	1	3	2	3	3	3	3	3	4	3	3	2	3	5	3	4	4	3	3	19
819	3	1	0	0	0	0	0	0	0	0	0	0	0	0	0	1	0	0	0	1	3
820	16	0	1	1	1	1	1	1	1	1	1	1	1	1	1	1	0	1	0	1	16
821	50	1	2	3	2	2	2	2	2	3	2	2	1	2	4	3	4	7	4	2	19
822	4	1	0	0	0	0	0	0	0	2	0	0	0	1	0	0	0	0	0	0	3
823	3	0	0	0	0	0	0	0	0	0	0	0	0	0	0	2	0	0	1	0	2
824	12	0	0	0	1	1	1	1	1	2	1	1	1	2	0	0	0	0	0	0	10
825	15	1	0	1	1	1	0	0	0	1	1	1	1	1	1	1	1	1	1	1	15
826	44	1	3	5	2	1	3	2	5	2	3	2	0	2	2	2	1	3	2	3	18
827	20	1	1	1	2	1	1	1	1	1	1	1	1	1	1	1	1	1	1	1	19
828	3	1	0	0	0	0	0	1	1	0	0	0	0	0	0	0	0	0	0	0	3
829	16	0	1	1	1	1	1	1	1	2	2	1	1	1	0	0	0	0	1	1	14
830	24	1	1	1	1	1	1	2	1	4	2	0	2	1	1	1	1	1	1	1	18
831	21	1	1	1	1	1	1	1	1	1	2	1	1	1	1	1	1	1	1	2	19
832	21	1	1	1	1	1	1	0	1	4	1	1	1	1	1	1	1	1	1	1	18
833	21	1	1	1	1	1	1	1	1	1	3	1	1	1	1	1	1	1	1	1	19
834	17	1	1	1	1	1	1	1	1	1	1	0	1	1	2	0	0	1	1	1	16
835	3	0	0	0	0	1	0	0	0	0	1	0	0	0	0	1	0	0	0	0	3
836	19	1	1	1	1	1	1	1	1	1	1	1	1	1	1	1	1	1	1	1	19
837	10	1	1	1	0	0	0	0	0	0	0	0	0	0	1	1	1	1	1	2	9
838	17	1	1	1	1	1	1	0	0	1	1	1	1	1	1	1	1	1	1	1	17
839	21	1	1	1	1	1	1	2	1	1	1	1	1	1	1	1	1	1	1	2	19
840	17	1	1	1	1	1	1	1	1	1	1	1	0	1	1	1	0	1	1	1	17
841	16	0	1	1	1	1	1	1	1	1	1	0	1	1	1	1	1	1	0	1	16
842	4	0	0	0	0	0	0	0	0	0	0	0	0	0	1	1	2	0	0	0	3
843	17	0	1	1	1	2	2	1	0	1	1	1	0	2	1	0	1	0	1	1	14
844	20	1	1	1	1	1	1	1	1	1	2	1	1	1	1	1	1	1	1	1	19
845	2	0	0	0	0	0	0	0	0	0	0	0	0	0	1	1	0	0	0	0	2
846	17	0	1	0	1	1	1	1	1	2	1	1	1	1	1	1	1	1	1	0	16
847	36	1	2	2	2	2	2	2	2	2	2	1	2	2	2	2	1	2	2	3	19
848	2	0	0	0	0	0	0	0	0	0	0	0	0	0	0	0	2	0	0	0	1
849	33	1	2	2	2	2	2	1	2	3	2	0	1	1	2	3	3	2	1	1	18
850	21	1	1	0	1	1	1	1	1	1	2	2	1	1	1	1	2	1	1	1	18
851	9	1	1	1	0	0	0	0	0	0	0	0	0	0	1	1	1	1	1	1	9
852	14	1	1	1	1	1	1	1	1	1	1	1	1	1	0	0	0	0	0	1	14
853	18	1	1	1	1	1	1	2	1	1	1	1	0	1	1	1	0	1	1	1	17
854	2	0	0	0	0	0	0	0	0	0	0	0	0	0	1	0	1	0	0	0	2
855	32	2	2	2	2	2	2	2	3	2	2	0	1	1	1	1	1	2	2	2	18
856	17	1	1	1	1	1	1	1	1	1	1	0	1	1	1	0	1	1	1	1	17
857	20	1	1	1	1	1	1	1	1	1	2	1	1	1	1	1	1	1	1	1	19
858	19	1	1	1	1	1	1	1	1	1	1	1	1	1	1	1	1	1	1	1	19
859	64	9	6	2	5	3	3	3	3	4	4	1	0	2	4	4	3	2	4	2	18
860	15	1	1	1	1	1	1	1	1	1	1	1	1	1	0	0	0	1	0	1	15
861	153	10	8	7	7	8	9	7	9	8	7	7	8	8	8	6	12	9	8	7	19
862	18	0	1	0	0	0	0	4	0	8	0	0	0	0	2	0	0	1	2	0	6
863	8	0	0	0	0	0	0	0	0	1	1	0	0	1	0	2	1	0	2	0	6
864	12	1	1	0	0	0	1	1	1	1	0	1	1	1	1	1	1	0	0	0	12
865	29	0	10	0	1	0	0	0	0	1	5	2	0	0	0	0	10	0	0	0	6
866	2	0	0	0	0	0	0	0	0	0	0	0	1	0	1	0	0	0	0	0	2
867	19	0	2	0	2	0	0	6	0	8	0	0	0	0	0	0	1	0	0	0	5
868	12	2	4	1	0	0	0	1	0	1	0	0	0	0	0	2	1	0	0	0	7
869	13	1	0	0	0	0	1	1	0	2	0	1	0	0	2	2	1	0	0	2	9
870	2	0	2	0	0	0	0	0	0	0	0	0	0	0	0	0	0	0	0	0	1
871	3	0	0	0	0	1	0	0	0	1	0	0	0	0	1	0	0	0	0	0	3
872	3	1	0	0	0	0	0	0	1	0	0	0	0	0	1	0	0	0	0	0	3
873	3	0	2	0	0	0	0	0	0	0	0	0	0	0	0	0	1	0	0	0	2
874	40	1	5	2	2	2	2	1	1	1	4	2	1	1	4	2	3	2	2	2	19
875	7	0	1	1	0	0	0	0	0	3	1	0	0	0	1	0	0	0	0	0	5
876	51	2	2	4	1	1	1	2	2	2	4	1	0	0	9	5	8	4	1	2	17
877	23	0	0	0	0	6	0	3	0	1	0	0	2	1	1	4	3	0	1	1	10
878	2	0	0	0	0	0	0	0	0	0	0	0	0	0	1	0	1	0	0	0	2
879	3	1	0	0	0	0	0	0	0	0	0	1	0	0	0	0	1	0	0	0	3
880	2	0	0	0	0	0	0	0	0	1	0	0	0	0	0	0	1	0	0	0	2
881	2	0	0	0	0	0	0	0	0	1	1	0	0	0	0	0	0	0	0	0	2
882	6	1	1	0	0	0	0	0	0	3	0	0	0	0	0	0	0	0	1	0	4
883	2	0	0	0	0	0	1	0	0	1	0	0	0	0	0	0	0	0	0	0	2
884	7	0	0	0	0	0	1	1	1	2	0	0	0	0	0	0	2	0	0	0	5
885	8	0	0	0	0	0	0	1	0	1	0	0	0	0	0	2	2	0	2	0	5
886	172	5	3	2	5	5	5	9	10	6	4	9	17	17	8	6	11	11	7	32	19
887	3	2	0	0	0	0	0	0	0	0	0	0	0	0	0	0	1	0	0	0	2
888	14	1	1	0	1	1	1	1	1	2	1	0	0	0	1	1	0	1	1	0	13
889	17	1	1	1	1	1	1	1	1	1	1	0	0	0	1	1	2	1	1	1	16
890	35	14	2	1	1	0	1	1	1	1	1	1	1	1	1	2	1	1	3	1	18
891	34	18	1	1	1	1	0	2	2	2	2	0	2	2	0	0	0	0	0	0	11
892	5	0	0	0	0	2	0	1	0	0	0	0	0	0	1	1	0	0	0	0	4
893	5	0	0	0	0	0	1	0	1	1	1	1	0	0	0	0	0	0	0	0	5
894	4	0	0	0	0	0	0	0	0	0	0	0	0	1	0	1	1	0	1	0	4
895	2	0	0	0	0	0	0	0	0	0	0	0	0	0	0	1	1	0	0	0	2
896	18	1	1	1	1	1	1	1	1	1	1	1	0	1	1	1	1	1	1	1	18
897	20	1	1	1	0	1	1	1	2	1	0	1	1	1	1	1	3	1	1	1	17
898	5	0	0	0	1	0	0	0	0	1	2	0	0	0	0	1	0	0	0	0	4
899	3	0	0	0	0	0	0	0	0	0	0	0	0	0	0	0	3	0	0	0	1
900	18	1	0	1	1	2	0	1	1	1	1	0	1	1	1	1	1	1	1	2	16
901	23	1	2	2	1	1	1	1	1	1	1	1	1	1	1	0	1	2	2	2	18
902	84	1	7	6	3	4	5	5	4	5	5	4	3	4	4	5	5	5	4	5	19
903	40	1	3	3	3	3	3	3	3	3	5	2	2	1	0	0	0	2	2	1	16
904	22	1	1	1	1	1	1	1	1	1	1	1	1	1	1	1	4	1	1	1	19
905	31	1	2	1	2	2	2	2	2	2	2	1	3	2	2	1	1	1	1	1	19
906	15	1	1	1	1	1	1	1	1	1	1	0	1	1	0	0	0	1	1	1	15
907	31	1	2	2	2	1	1	2	1	2	2	1	2	1	1	2	2	2	2	2	19
908	16	1	1	1	1	1	0	1	0	1	1	1	0	1	1	1	1	1	1	1	16
909	21	1	1	1	1	1	1	1	1	1	1	1	1	1	2	1	1	1	1	2	19
910	27	1	1	2	1	0	1	1	1	2	4	1	1	1	2	2	2	1	2	1	18
911	19	1	1	1	1	1	1	1	1	1	1	1	1	1	1	1	1	1	1	1	19
912	19	1	1	1	1	1	1	2	1	1	1	1	1	1	1	0	1	1	1	1	18
913	43	2	3	2	2	1	2	2	2	3	2	2	1	3	3	2	5	2	2	2	19
914	35	1	1	2	2	2	2	2	2	2	2	1	2	2	2	1	2	2	2	3	19
915	18	1	0	1	1	1	1	1	1	1	1	1	1	1	1	1	1	1	1	1	18
916	62	1	3	3	3	3	3	3	3	5	3	3	4	4	3	3	4	3	5	3	19
917	20	1	0	1	1	1	1	1	1	1	1	1	1	1	2	1	2	1	1	1	18
918	6	0	0	0	0	0	0	3	0	3	0	0	0	0	0	0	0	0	0	0	2
919	8	1	0	0	0	1	0	3	0	2	0	0	0	0	0	1	0	0	0	0	5
920	3	1	0	1	0	0	0	1	0	0	0	0	0	0	0	0	0	0	0	0	3
921	27	1	1	2	2	1	2	1	2	2	2	2	1	1	1	1	2	1	1	1	19
922	31	1	2	3	1	1	1	1	1	2	7	1	1	1	1	1	1	2	1	2	19
923	3	0	0	0	1	0	0	0	0	1	0	0	0	0	0	0	1	0	0	0	3
924	61	1	5	5	3	3	1	3	3	6	4	1	2	2	4	4	5	2	4	3	19
925	39	1	2	2	2	2	2	2	2	2	2	2	2	4	2	2	2	2	2	2	19
926	7	1	0	0	1	0	0	0	0	1	2	0	0	2	0	0	0	0	0	0	5
927	33	1	2	2	2	2	2	2	2	2	3	1	1	1	2	1	1	2	2	2	19
928	16	1	1	1	1	1	1	0	0	2	1	1	0	1	1	1	1	1	1	0	15
929	2	0	0	0	0	0	0	1	0	0	0	0	0	0	0	1	0	0	0	0	2
930	18	1	1	1	1	1	1	1	1	1	1	1	1	1	1	1	0	1	1	1	18
931	17	1	1	1	1	1	1	1	1	1	1	1	1	1	1	0	1	1	0	1	17
932	19	1	1	1	1	2	1	1	1	1	1	1	1	1	1	1	0	1	1	1	18
933	29	1	3	2	1	2	1	1	1	2	1	1	3	2	1	1	1	2	1	2	19
934	21	1	1	1	1	1	1	1	1	1	1	1	1	1	1	1	3	1	1	1	19
935	20	1	1	1	1	1	1	1	1	1	1	1	1	1	1	1	2	1	1	1	19
936	20	1	1	1	1	1	1	1	1	2	1	1	1	1	1	1	1	1	1	1	19
937	21	2	1	1	1	1	1	2	1	2	1	0	1	1	1	1	1	1	1	1	18
938	20	1	2	0	1	1	1	1	1	1	1	1	1	1	1	1	2	1	1	1	18
939	19	1	1	1	1	1	1	0	0	2	3	1	1	0	1	1	1	1	1	1	16
940	6	1	0	0	1	0	0	0	0	1	1	0	0	1	0	0	1	0	0	0	6
941	5	5	0	0	0	0	0	0	0	0	0	0	0	0	0	0	0	0	0	0	1
942	4	0	0	0	0	0	1	0	0	0	0	0	0	0	1	1	0	0	0	1	4
943	25	1	1	1	2	2	2	1	1	1	2	2	1	0	1	2	2	1	1	1	18
944	18	0	1	0	1	1	1	1	1	1	1	1	1	2	1	1	1	1	1	1	17
945	28	1	1	2	2	2	2	3	2	1	1	1	1	1	1	1	1	2	2	1	19
946	21	1	1	1	1	1	1	1	1	2	1	1	0	1	1	1	1	3	1	1	18
947	36	2	2	2	2	2	2	2	2	2	2	1	2	2	2	2	2	2	2	1	19
948	6	0	0	0	1	0	0	1	0	3	1	0	0	0	0	0	0	0	0	0	4
949	2	0	0	0	0	0	1	0	0	1	0	0	0	0	0	0	0	0	0	0	2
950	13	1	0	1	1	1	1	1	1	1	0	0	1	1	0	0	0	1	1	1	13
951	5	1	0	0	0	0	0	0	0	2	0	0	0	0	0	1	0	0	1	0	4
952	14	1	1	1	1	1	1	1	1	1	0	1	0	0	1	0	1	1	0	1	14
953	14	1	1	0	1	1	1	0	0	1	1	1	0	1	1	0	1	1	1	1	14
954	17	2	0	1	1	1	1	0	1	1	1	1	1	1	1	0	1	1	1	1	16
955	3	0	0	0	0	0	0	0	0	0	1	1	1	0	0	0	0	0	0	0	3
956	12	0	1	1	1	1	1	1	1	1	1	1	1	1	0	0	0	0	0	0	12
957	10	0	0	1	1	0	1	0	0	0	0	1	2	1	1	1	0	0	0	1	9
958	18	1	1	1	1	1	1	1	1	1	1	1	0	1	1	1	1	1	1	1	18
959	3	1	0	0	0	0	0	0	0	1	0	0	0	0	0	1	0	0	0	0	3
960	3	0	0	0	0	0	0	0	0	0	0	1	0	0	0	1	1	0	0	0	3
961	21	0	2	1	1	1	1	1	1	1	1	1	1	1	1	2	2	1	1	1	18
962	3	2	0	0	0	0	1	0	0	0	0	0	0	0	0	0	0	0	0	0	2
963	3	0	0	0	0	0	0	0	0	0	0	0	0	0	1	1	0	0	0	1	3
964	14	0	1	0	1	1	1	1	1	1	1	1	1	1	0	0	0	1	1	1	14
965	3	0	0	0	0	0	0	0	0	0	0	0	0	0	1	1	1	0	0	0	3
966	4	0	0	0	0	1	1	0	0	0	0	1	1	0	0	0	0	0	0	0	4
967	19	0	0	0	0	0	0	0	0	0	0	0	0	0	0	0	0	0	0	19	1
968	2	0	0	0	0	0	0	0	0	0	0	0	0	0	0	0	0	0	0	2	1
969	7	0	0	1	0	1	1	0	0	0	0	1	1	0	0	0	0	0	0	2	6
970	6	1	2	0	0	0	0	1	1	0	0	0	0	0	1	0	0	0	0	0	5
971	3	0	0	0	0	0	0	0	0	0	0	0	0	0	1	1	1	0	0	0	3
972	5	0	0	0	0	1	0	1	1	0	0	0	0	1	0	0	0	1	0	0	5
973	3	0	0	0	0	0	2	0	0	1	0	0	0	0	0	0	0	0	0	0	2
974	7	0	1	1	0	0	0	0	0	0	0	0	0	0	1	1	0	1	1	1	7
975	9	0	0	0	1	1	0	1	1	1	1	1	1	1	0	0	0	0	0	0	9
976	15	0	1	1	1	0	0	1	1	1	1	1	1	1	1	1	0	1	1	1	15
977	13	1	1	1	1	1	1	1	1	1	1	1	1	1	0	0	0	0	0	0	13
978	3	0	0	0	0	0	0	0	0	0	0	0	0	0	0	1	1	1	0	0	3
979	2	0	0	2	0	0	0	0	0	0	0	0	0	0	0	0	0	0	0	0	1
980	2	1	0	1	0	0	0	0	0	0	0	0	0	0	0	0	0	0	0	0	2
981	6	0	0	0	0	0	0	0	0	0	0	2	4	0	0	0	0	0	0	0	2
982	31	0	0	0	0	17	0	2	4	0	0	1	4	3	0	0	0	0	0	0	6
983	15	0	0	0	0	0	0	0	0	0	0	1	14	0	0	0	0	0	0	0	2
984	4	0	0	0	0	0	0	0	2	0	0	1	1	0	0	0	0	0	0	0	3
985	4	0	0	0	0	0	0	0	0	0	0	0	3	1	0	0	0	0	0	0	2
986	7	0	0	0	0	0	0	0	0	0	0	4	3	0	0	0	0	0	0	0	2
987	28	1	1	3	2	1	1	2	1	2	2	1	1	1	3	0	2	1	2	1	18
988	3	0	0	0	0	0	0	2	1	0	0	0	0	0	0	0	0	0	0	0	2
989	4	0	0	0	0	0	0	2	2	0	0	0	0	0	0	0	0	0	0	0	2
990	13	1	1	0	1	2	1	1	1	1	1	0	0	0	1	0	1	0	0	1	12
991	6	0	0	0	0	0	4	1	0	0	0	0	0	1	0	0	0	0	0	0	3
992	36	1	3	2	1	2	1	1	1	3	4	3	2	3	1	1	2	1	3	1	19
993	3	0	1	0	0	0	0	1	0	0	1	0	0	0	0	0	0	0	0	0	3
994	5	0	0	1	1	0	0	0	0	0	1	0	1	0	0	0	0	0	1	0	5
995	3	0	0	0	0	0	0	0	0	0	1	0	0	0	1	1	0	0	0	0	3
996	6	0	0	0	0	0	0	0	0	0	6	0	0	0	0	0	0	0	0	0	1
997	2	0	0	0	0	0	0	0	0	0	2	0	0	0	0	0	0	0	0	0	1
998	11	0	0	0	0	0	0	1	4	0	0	0	5	1	0	0	0	0	0	0	4
999	3	0	0	0	0	0	0	0	0	0	0	0	3	0	0	0	0	0	0	0	1
1000	14	0	0	0	0	0	0	0	0	0	0	3	10	1	0	0	0	0	0	0	3
1001	5	0	0	0	0	0	0	0	0	0	0	2	3	0	0	0	0	0	0	0	2
1002	22	0	1	1	1	1	1	1	1	1	1	1	1	1	2	1	4	1	1	1	18
1003	10	0	0	0	1	1	1	1	1	0	2	0	1	1	0	0	0	0	0	1	9
1004	13	0	0	0	0	0	0	5	1	0	5	0	0	0	0	0	0	0	0	2	4
1005	19	0	0	0	0	0	0	8	11	0	0	0	0	0	0	0	0	0	0	0	2
1006	34	1	3	2	2	2	2	2	2	3	1	2	2	2	2	1	1	1	2	1	19
1007	2	0	0	0	0	0	0	0	0	0	1	0	0	1	0	0	0	0	0	0	2
1008	13	2	3	0	0	0	0	0	0	2	6	0	0	0	0	0	0	0	0	0	4
1009	30	1	1	1	3	0	2	1	1	2	2	2	3	5	1	1	1	1	1	1	18
1010	30	1	2	2	1	1	1	1	1	2	4	1	1	1	2	2	2	1	2	2	19
1011	6	0	1	1	0	0	0	0	0	0	0	0	0	0	1	1	1	0	0	1	6
1012	47	1	2	3	2	2	3	3	3	3	3	2	1	2	3	2	3	3	3	3	19
1013	39	1	2	2	2	2	2	2	2	2	3	2	2	2	2	2	3	2	2	2	19
1014	8	0	1	1	0	0	0	0	0	0	0	0	0	0	1	1	1	1	1	1	8
1015	9	0	0	0	0	0	0	0	0	0	0	0	0	0	0	0	0	0	0	9	1
1016	2	0	0	0	0	0	0	2	0	0	0	0	0	0	0	0	0	0	0	0	1
1017	3	0	0	0	0	0	0	2	1	0	0	0	0	0	0	0	0	0	0	0	2
1018	2	0	0	0	0	0	0	0	0	0	2	0	0	0	0	0	0	0	0	0	1
1019	6	0	0	0	0	2	0	0	0	0	3	0	1	0	0	0	0	0	0	0	3
1020	2	0	0	0	0	0	0	0	0	0	2	0	0	0	0	0	0	0	0	0	1
1021	2	0	0	0	0	0	0	0	0	1	0	0	0	0	0	1	0	0	0	0	2
1022	2	0	0	0	0	0	0	0	0	1	0	0	0	0	0	0	1	0	0	0	2
1023	7	0	0	0	0	0	0	0	7	0	0	0	0	0	0	0	0	0	0	0	1
1024	32	1	2	1	2	2	2	2	2	1	1	2	2	2	2	1	1	3	1	2	19
1025	12	0	1	1	1	0	0	1	1	1	1	1	1	1	0	0	0	0	1	1	12
1026	21	1	1	1	1	1	1	1	1	3	1	1	1	1	1	1	1	1	1	1	19
1027	3	0	0	0	0	0	0	0	0	0	0	0	3	0	0	0	0	0	0	0	1
1028	19	0	1	1	1	1	1	1	1	1	2	1	1	1	1	1	1	1	1	1	18
1029	2	0	0	0	0	0	0	0	0	0	0	1	0	0	0	1	0	0	0	0	2
1030	13	0	0	1	2	1	1	0	0	2	1	1	0	0	1	1	1	0	0	1	11
1031	19	1	1	1	1	1	1	1	1	1	2	1	1	1	1	1	0	1	1	1	18
1032	21	1	1	1	1	1	1	1	1	1	2	1	1	1	1	1	2	1	1	1	19
1033	39	0	0	0	0	0	0	18	21	0	0	0	0	0	0	0	0	0	0	0	2
1034	6	0	1	1	1	0	0	0	0	1	1	0	0	0	0	0	0	0	0	1	6
1035	6	0	0	0	0	0	6	0	0	0	0	0	0	0	0	0	0	0	0	0	1
1036	21	0	1	1	2	1	2	1	1	2	2	1	0	1	1	1	1	0	1	2	16
1037	3	0	0	0	0	0	0	0	0	0	0	1	2	0	0	0	0	0	0	0	2
1038	2	0	0	0	0	0	0	0	0	0	0	0	0	0	0	1	1	0	0	0	2
1039	6	0	0	0	0	0	0	0	0	0	0	1	5	0	0	0	0	0	0	0	2
1040	3	0	0	1	0	0	0	0	0	0	0	0	0	0	1	0	1	0	0	0	3
1041	14	1	0	0	1	1	1	1	1	1	1	1	1	1	0	0	0	1	1	1	14
1042	3	0	0	0	0	0	0	0	0	0	0	0	0	0	1	1	1	0	0	0	3
1043	3	0	0	0	0	0	0	0	0	0	0	0	0	0	1	1	1	0	0	0	3
1044	12	0	1	1	1	1	1	0	0	2	1	1	1	1	0	0	0	0	0	1	11
1045	9	0	0	0	0	1	1	1	1	1	1	1	1	1	0	0	0	0	0	0	9
1046	17	1	1	1	1	1	1	1	1	1	1	0	1	1	1	1	0	1	1	1	17
1047	3	0	0	0	0	0	0	0	3	0	0	0	0	0	0	0	0	0	0	0	1
1048	2	0	0	0	0	0	0	0	0	0	0	0	0	0	1	1	0	0	0	0	2
1049	27	0	0	0	0	0	0	0	0	0	0	0	27	0	0	0	0	0	0	0	1
1050	4	0	0	0	0	0	0	0	0	0	0	1	3	0	0	0	0	0	0	0	2
1051	3	0	0	0	0	0	0	2	1	0	0	0	0	0	0	0	0	0	0	0	2
1052	3	0	0	0	0	0	0	1	2	0	0	0	0	0	0	0	0	0	0	0	2
1053	3	0	0	0	0	1	0	0	0	1	1	0	0	0	0	0	0	0	0	0	3
1054	5	0	0	0	0	0	0	1	1	0	0	1	1	1	0	0	0	0	0	0	5
1055	4	0	0	0	0	0	0	0	4	0	0	0	0	0	0	0	0	0	0	0	1
1056	2	0	0	0	0	0	0	0	0	0	2	0	0	0	0	0	0	0	0	0	1
1057	3	0	0	0	0	0	0	0	0	0	0	0	2	1	0	0	0	0	0	0	2
1058	7	0	0	0	0	0	0	0	0	0	0	0	6	1	0	0	0	0	0	0	2
1059	13	0	0	0	0	0	0	0	0	0	0	0	1	12	0	0	0	0	0	0	2
1060	2	0	0	0	0	0	0	0	0	0	0	0	2	0	0	0	0	0	0	0	1
1061	3	0	0	0	0	0	0	2	1	0	0	0	0	0	0	0	0	0	0	0	2
1062	9	0	0	0	0	0	0	3	6	0	0	0	0	0	0	0	0	0	0	0	2
1063	4	0	0	0	0	0	0	0	4	0	0	0	0	0	0	0	0	0	0	0	1
1064	20	1	1	1	1	1	1	2	1	1	1	1	1	1	1	1	0	2	1	1	18
1065	22	1	0	1	1	1	1	2	1	2	1	1	1	1	1	1	3	1	1	1	18
1066	20	2	2	1	1	1	1	1	1	1	1	0	1	1	1	1	2	0	1	1	17
1067	14	1	1	0	1	1	1	1	1	1	1	1	1	0	0	1	1	1	0	0	14
1068	22	2	1	1	1	2	1	1	1	2	1	1	1	1	1	1	1	1	1	1	19
1069	19	1	1	1	1	1	1	2	1	2	1	0	1	1	0	1	1	1	1	1	17
1070	27	1	1	2	2	2	1	2	2	2	2	1	1	1	1	1	2	1	1	1	19
1071	19	2	1	1	0	1	1	1	1	1	2	1	1	1	1	1	1	1	0	1	17
1072	23	1	1	2	1	1	1	2	1	2	1	1	0	1	1	1	1	1	1	3	18
1073	2	1	0	0	0	0	0	0	0	0	0	0	0	0	0	0	0	1	0	0	2
1074	19	1	1	1	1	1	1	1	1	1	1	1	1	1	1	1	1	1	1	1	19
1075	20	1	1	1	1	1	0	1	1	1	2	1	1	2	1	1	1	1	1	1	18
1076	18	1	1	0	1	1	1	1	1	1	1	1	1	1	1	1	1	1	1	1	18
1077	19	1	1	1	1	1	1	1	1	2	1	1	1	1	1	0	1	1	1	1	18
1078	10	0	2	2	1	1	1	0	0	0	0	0	1	1	0	0	0	0	0	1	8
1079	35	1	2	1	2	2	2	1	1	2	2	2	2	2	2	1	3	3	2	2	19
1080	2	0	0	0	1	0	0	0	0	1	0	0	0	0	0	0	0	0	0	0	2
1081	7	0	0	0	1	1	0	1	1	1	1	0	0	1	0	0	0	0	0	0	7
1082	3	0	1	0	0	0	0	0	0	0	0	0	0	0	0	0	1	0	0	1	3
1083	2	0	0	0	0	0	0	0	0	0	0	0	0	0	1	1	0	0	0	0	2
1084	19	0	1	1	1	1	1	1	1	1	1	0	1	1	1	1	2	2	1	1	17
1085	20	1	1	1	0	1	1	2	1	2	1	1	1	1	1	1	1	1	1	1	18
1086	36	0	2	2	2	2	2	2	2	2	2	1	2	2	3	1	4	2	2	1	18
1087	3	0	0	0	0	0	0	0	0	2	1	0	0	0	0	0	0	0	0	0	2
1088	80	0	0	0	0	0	0	0	0	0	0	0	0	0	0	80	0	0	0	0	1
1089	13	0	0	0	0	0	0	0	0	0	0	0	0	0	0	13	0	0	0	0	1
1090	5	0	0	0	0	0	0	0	0	0	0	0	0	0	0	5	0	0	0	0	1
1091	6	0	0	0	0	0	0	0	0	0	0	0	0	0	0	6	0	0	0	0	1
1092	2	0	0	0	0	0	0	0	0	0	0	0	0	0	0	2	0	0	0	0	1
1093	2	0	0	0	0	0	0	0	0	0	0	0	0	0	0	2	0	0	0	0	1
1094	4	0	0	0	0	0	0	0	0	0	0	0	0	0	2	1	1	0	0	0	3
1095	15	0	0	0	0	0	0	0	0	0	0	0	0	0	2	2	5	3	1	2	6
1096	362	0	13	7	16	12	16	12	13	13	21	14	20	19	32	36	18	39	31	30	18
1097	3	0	0	0	0	0	0	0	0	0	0	0	0	0	0	0	1	0	2	0	2
1098	6	0	1	1	0	0	0	0	0	0	0	0	0	0	0	0	0	4	0	0	3
1099	10	0	4	0	0	0	0	0	0	0	0	0	0	0	3	0	3	0	0	0	3
1100	2	0	0	0	0	0	0	0	0	0	0	0	0	0	0	0	0	2	0	0	1
1101	4	0	0	0	0	0	0	0	0	0	0	0	0	0	1	1	1	1	0	0	4
1102	3	0	0	0	0	1	0	0	0	0	0	0	0	0	1	0	1	0	0	0	3
1103	3	0	0	0	0	0	0	0	0	0	0	0	0	0	0	0	0	1	2	0	2
1104	18	0	2	0	1	1	1	1	1	2	1	1	1	1	0	1	1	1	1	1	16
1105	2	0	1	0	0	0	0	0	0	0	0	0	0	0	0	0	0	0	0	1	2
1106	9	0	2	0	0	0	0	0	0	0	0	0	0	0	0	0	0	0	6	1	3
1107	51	0	3	0	0	20	15	0	1	0	2	0	8	0	0	0	2	0	0	0	7
1108	2	0	0	0	0	0	0	0	0	0	0	0	0	0	0	0	0	1	1	0	2
1109	2	0	0	0	0	0	0	0	0	0	0	0	0	0	1	1	0	0	0	0	2
1110	6	0	1	0	0	1	0	1	0	0	2	0	0	1	0	0	0	0	0	0	5
1111	6	0	0	0	0	0	0	0	0	0	0	0	0	0	3	1	2	0	0	0	3
1112	62	0	0	0	0	0	1	8	1	0	14	0	17	11	0	0	0	0	0	10	7
1113	8	0	0	0	0	0	0	0	0	0	0	0	8	0	0	0	0	0	0	0	1
1114	2	0	0	0	0	0	0	0	0	0	0	0	0	0	1	1	0	0	0	0	2
1115	2	0	0	0	0	0	0	0	0	0	0	0	0	0	0	0	2	0	0	0	1
1116	46	0	0	0	0	0	1	0	0	0	0	0	0	0	45	0	0	0	0	0	2
1117	15	0	0	0	0	0	0	0	0	0	1	0	13	1	0	0	0	0	0	0	3
1118	6	0	0	0	0	0	0	0	0	0	0	0	0	0	6	0	0	0	0	0	1
1119	10	0	0	0	0	5	1	0	0	0	0	0	0	0	4	0	0	0	0	0	3
1120	3	0	0	0	0	0	0	0	0	0	0	0	0	0	3	0	0	0	0	0	1
1121	3	0	0	0	0	0	0	0	0	0	0	0	0	0	3	0	0	0	0	0	1
1122	8	0	0	0	0	0	0	0	0	0	0	0	0	0	8	0	0	0	0	0	1
1123	4	0	0	0	0	0	0	0	0	0	0	0	0	0	4	0	0	0	0	0	1
1124	6	0	0	0	0	0	0	0	0	0	0	0	0	0	6	0	0	0	0	0	1
1125	35	0	0	0	0	7	0	0	0	0	2	0	23	2	0	0	0	0	0	1	5
1126	2	0	0	0	0	2	0	0	0	0	0	0	0	0	0	0	0	0	0	0	1
1127	31	0	0	0	0	0	0	0	0	0	0	0	0	0	31	0	0	0	0	0	1
1128	8	0	0	0	0	0	0	0	0	0	0	0	0	0	8	0	0	0	0	0	1
1129	3	0	0	0	0	0	0	0	0	0	0	0	0	0	3	0	0	0	0	0	1
1130	2	0	0	0	0	0	0	0	0	0	0	0	0	0	2	0	0	0	0	0	1
1131	2	0	0	0	0	0	0	0	0	0	0	0	0	0	2	0	0	0	0	0	1
1132	2	0	0	0	0	0	0	0	0	0	0	0	0	0	2	0	0	0	0	0	1
1133	2	0	0	0	0	0	0	0	0	0	0	0	0	0	2	0	0	0	0	0	1
1134	9	1	0	1	0	2	1	0	1	0	0	0	0	0	2	1	0	0	0	0	7
1135	42	0	0	0	0	0	0	0	0	0	40	1	1	0	0	0	0	0	0	0	3
1136	23	1	1	1	3	2	1	1	1	1	1	1	1	1	1	1	2	1	1	1	19
1137	15	1	2	1	1	1	0	1	1	1	1	0	0	0	1	1	1	1	1	0	14
1138	46	1	4	2	2	3	3	2	2	2	3	0	3	3	4	2	3	2	3	2	18
1139	29	1	1	0	2	2	1	2	2	2	3	1	2	2	3	1	2	0	0	2	16
1140	2	0	0	0	0	0	0	0	0	1	0	0	0	0	1	0	0	0	0	0	2
1141	36	1	3	3	2	1	1	1	0	3	3	0	1	1	2	2	3	3	3	3	17
1142	21	1	1	1	1	1	2	1	1	1	1	0	1	1	1	1	2	1	1	2	18
1143	23	1	2	1	1	1	1	1	1	1	2	1	1	1	1	1	0	2	4	0	17
1144	12	2	1	1	2	1	1	1	1	1	0	0	0	0	0	0	0	0	0	1	10
1145	20	1	1	1	1	1	1	0	1	0	1	1	1	0	1	3	2	1	1	2	16
1146	14	2	2	3	0	0	0	0	0	0	0	0	0	0	1	1	1	1	2	1	9
1147	26	2	3	1	1	1	1	1	1	1	1	1	1	1	2	1	2	1	2	2	19
1148	16	1	2	1	0	0	0	1	1	1	1	0	0	0	2	1	2	1	1	1	13
1149	21	1	2	1	1	1	1	1	1	1	1	1	1	1	1	1	1	1	2	1	19
1150	10	3	0	0	1	1	0	0	0	0	0	0	0	0	1	1	0	1	1	1	8
1151	5	5	0	0	0	0	0	0	0	0	0	0	0	0	0	0	0	0	0	0	1
1152	85	1	3	4	4	4	4	4	3	5	5	5	2	5	7	6	6	5	7	5	19
1153	2	1	0	0	0	0	0	0	0	0	0	1	0	0	0	0	0	0	0	0	2
1154	13	1	1	1	2	1	1	0	0	0	0	1	0	0	0	3	2	0	0	0	9
1155	63	1	4	3	6	5	5	3	3	5	5	1	2	2	4	3	2	3	2	4	19
1156	55	2	3	3	3	3	3	3	3	2	4	2	2	3	3	3	3	3	3	4	19
1157	25	0	1	1	0	0	0	0	0	1	1	0	0	15	1	1	1	1	1	1	11
1158	6	1	0	0	1	0	0	0	0	0	0	1	0	0	1	1	1	0	0	0	6
1159	3	3	0	0	0	0	0	0	0	0	0	0	0	0	0	0	0	0	0	0	1
1160	37	1	3	2	3	3	3	2	2	2	2	0	1	0	2	0	2	3	2	4	16
1161	39	3	2	2	2	3	3	3	1	3	2	3	1	4	1	1	2	1	1	1	19
1162	3	0	0	0	0	0	0	0	0	0	0	1	0	1	0	1	0	0	0	0	3
1163	5	1	0	1	0	0	0	0	0	0	0	0	1	0	0	1	1	0	0	0	5
1164	34	1	1	2	1	1	1	1	2	2	3	1	2	2	2	2	2	3	3	2	19
1165	3	2	0	1	0	0	0	0	0	0	0	0	0	0	0	0	0	0	0	0	2
1166	13	1	0	1	1	2	3	1	0	1	1	0	0	0	1	1	0	0	0	0	10
1167	15	1	0	1	0	1	2	1	1	1	1	0	0	0	2	0	1	1	1	1	13
1168	51	2	3	2	2	2	2	3	2	2	4	0	4	2	3	1	8	3	2	4	18
1169	21	1	1	1	2	2	2	1	2	2	2	0	0	1	1	0	0	1	1	1	15
1170	16	0	1	1	0	2	0	1	0	2	0	1	0	0	3	4	0	0	0	1	9
1171	20	1	1	1	1	1	1	0	1	1	1	1	1	2	1	1	0	2	2	1	17
1172	34	1	2	1	2	2	2	0	0	2	2	1	2	2	2	2	4	2	2	3	17
1173	10	0	1	0	0	0	0	0	1	1	1	1	1	1	0	0	0	1	1	1	10
1174	7	0	0	0	0	1	1	0	0	0	0	0	1	1	1	1	1	0	0	0	7
1175	3	0	0	1	0	0	0	0	0	0	0	0	0	0	0	1	0	0	1	0	3
1176	3	0	0	0	0	0	0	0	0	0	0	0	0	0	1	1	1	0	0	0	3
1177	3	0	0	0	0	1	1	0	0	0	1	0	0	0	0	0	0	0	0	0	3
1178	18	0	1	1	1	1	1	1	1	1	1	1	1	1	1	1	1	1	1	1	18
1179	3	1	0	0	0	0	0	0	0	0	0	0	0	0	1	1	0	0	0	0	3
1180	13	0	1	1	0	1	0	1	1	2	2	1	1	1	0	0	0	0	0	1	11
1181	3	0	0	0	0	0	1	0	0	0	0	0	0	0	0	1	1	0	0	0	3
1182	54	1	2	1	3	3	3	3	3	3	6	3	3	3	4	3	2	3	3	2	19
1183	5	1	0	0	0	1	2	0	0	0	0	1	0	0	0	0	0	0	0	0	4
1184	2	0	0	0	0	0	0	0	0	0	0	0	0	0	1	1	0	0	0	0	2
1185	17	1	1	0	1	1	1	1	2	1	1	0	0	0	1	1	2	0	2	1	14
1186	2	1	0	1	0	0	0	0	0	0	0	0	0	0	0	0	0	0	0	0	2
1187	35	1	2	1	2	2	2	2	2	2	2	1	1	2	1	2	1	2	6	1	19
1188	45	1	2	2	2	2	2	3	2	3	3	2	2	2	2	3	4	4	3	1	19
1189	5	1	0	0	0	0	0	0	0	0	0	0	0	1	1	1	1	0	0	0	5
1190	6	0	0	0	0	1	1	1	1	0	0	0	1	1	0	0	0	0	0	0	6
1191	2	0	0	0	0	0	0	0	0	1	1	0	0	0	0	0	0	0	0	0	2
1192	3	3	0	0	0	0	0	0	0	0	0	0	0	0	0	0	0	0	0	0	1
1193	8	1	0	0	0	0	1	1	1	0	1	0	1	1	0	0	0	0	0	1	8
1194	4	4	0	0	0	0	0	0	0	0	0	0	0	0	0	0	0	0	0	0	1
1195	2	0	0	0	0	0	0	0	0	1	0	0	0	0	0	0	1	0	0	0	2
1196	2	0	0	0	0	0	0	0	0	0	0	0	0	0	0	1	1	0	0	0	2
1197	7	5	0	0	0	0	0	0	0	0	0	0	0	0	0	0	2	0	0	0	2
1198	2	1	1	0	0	0	0	0	0	0	0	0	0	0	0	0	0	0	0	0	2
1199	2	2	0	0	0	0	0	0	0	0	0	0	0	0	0	0	0	0	0	0	1
1200	3	0	0	0	0	1	0	0	0	0	0	0	0	0	0	1	1	0	0	0	3
1201	4	0	0	0	0	1	0	0	0	1	2	0	0	0	0	0	0	0	0	0	3
1202	161	0	0	0	1	0	0	29	0	29	101	0	0	0	0	0	0	0	0	1	5
1203	3	0	0	0	0	0	0	2	0	1	0	0	0	0	0	0	0	0	0	0	2
1204	3	0	0	0	0	0	0	1	0	0	0	0	2	0	0	0	0	0	0	0	2
1205	12	0	1	0	0	1	0	0	0	0	6	0	3	0	0	0	1	0	0	0	5
1206	2	0	0	0	0	0	0	0	0	0	2	0	0	0	0	0	0	0	0	0	1
1207	2	0	0	0	0	0	0	0	1	0	1	0	0	0	0	0	0	0	0	0	2
1208	7	0	0	0	0	0	0	0	0	0	1	0	6	0	0	0	0	0	0	0	2
1209	7	0	0	0	0	0	0	0	0	0	0	0	7	0	0	0	0	0	0	0	1
1210	45	0	0	0	1	0	0	6	0	11	26	0	1	0	0	0	0	0	0	0	5
1211	4	0	0	0	0	0	0	0	0	0	0	0	4	0	0	0	0	0	0	0	1
1212	3	0	0	0	0	0	0	2	0	0	1	0	0	0	0	0	0	0	0	0	2
1213	25	0	0	0	0	0	0	4	0	1	13	0	6	0	0	0	0	0	0	1	5
1214	3	0	0	0	0	0	0	1	0	0	1	0	0	1	0	0	0	0	0	0	3
1215	2	0	0	0	0	0	0	0	0	0	2	0	0	0	0	0	0	0	0	0	1
1216	2	0	0	0	0	0	0	0	0	0	0	0	2	0	0	0	0	0	0	0	1
1217	3	0	0	0	0	0	0	0	0	0	0	0	0	0	1	2	0	0	0	0	2
1218	3	0	0	0	0	0	0	1	0	0	2	0	0	0	0	0	0	0	0	0	2
1219	2	0	0	0	0	0	0	0	0	0	2	0	0	0	0	0	0	0	0	0	1
1220	2	0	0	0	0	0	0	0	0	0	2	0	0	0	0	0	0	0	0	0	1
1221	3	0	0	0	0	0	0	0	0	0	0	0	3	0	0	0	0	0	0	0	1
1222	3	0	0	0	0	0	0	0	0	0	0	0	3	0	0	0	0	0	0	0	1
1223	5	0	0	0	0	0	0	0	0	0	0	0	5	0	0	0	0	0	0	0	1
1224	4	0	0	0	0	0	0	0	0	0	0	0	4	0	0	0	0	0	0	0	1
1225	3	0	0	0	0	0	0	0	0	0	0	0	3	0	0	0	0	0	0	0	1
1226	4	0	0	0	0	0	0	0	0	0	0	0	3	1	0	0	0	0	0	0	2
1227	3	0	0	0	0	0	0	0	0	0	0	0	3	0	0	0	0	0	0	0	1
1228	3	0	0	0	0	0	0	0	1	0	0	0	2	0	0	0	0	0	0	0	2
1229	4	0	0	0	0	0	0	0	0	0	0	0	4	0	0	0	0	0	0	0	1
1230	39	0	0	0	0	0	0	0	2	0	1	0	1	0	4	0	0	0	0	31	5
1231	175	0	0	3	0	0	2	41	0	24	71	0	28	1	4	0	0	0	0	1	9
1232	15	0	0	0	0	0	1	0	1	0	0	0	0	10	1	0	0	0	0	2	5
1233	18	0	0	0	0	0	0	1	0	0	0	0	17	0	0	0	0	0	0	0	2
1234	5	0	0	0	0	0	0	0	0	0	0	0	5	0	0	0	0	0	0	0	1
1235	6	0	0	0	0	0	0	0	0	0	1	0	4	0	0	0	0	0	0	1	3
1236	2	0	0	0	0	0	0	0	0	0	0	0	2	0	0	0	0	0	0	0	1
1237	51	0	0	0	0	0	1	7	0	1	25	0	14	0	0	0	0	1	0	2	7
1238	8	0	0	0	0	0	0	0	0	0	0	0	0	0	0	0	0	0	0	8	1
1239	3	0	0	0	0	0	0	0	0	0	0	0	0	0	2	0	0	0	0	1	2
1240	3	0	0	0	0	0	0	0	0	0	0	0	0	0	0	0	0	0	0	3	1
1241	3	0	0	0	0	0	0	0	0	0	3	0	0	0	0	0	0	0	0	0	1
1242	25	0	0	0	0	0	0	1	1	2	6	0	15	0	0	0	0	0	0	0	5
1243	6	0	0	0	0	0	5	0	0	0	0	0	0	0	1	0	0	0	0	0	2
1244	10	0	0	0	0	0	0	0	0	0	0	0	0	0	0	0	0	0	0	10	1
1245	11	0	0	0	0	0	0	0	0	0	0	0	0	0	0	0	0	0	0	11	1
1246	6	0	0	0	0	0	0	0	0	0	0	0	0	0	0	0	0	0	0	6	1
1247	4	0	0	0	0	0	0	0	0	0	0	0	0	0	0	0	0	0	0	4	1
1248	2	0	0	0	0	0	0	0	0	0	0	0	0	0	0	0	0	0	0	2	1
1249	3	0	0	0	0	0	0	0	0	0	0	0	3	0	0	0	0	0	0	0	1
1250	2	0	0	0	0	0	0	0	0	0	0	0	2	0	0	0	0	0	0	0	1
1251	3	0	0	0	0	0	0	0	0	0	0	0	3	0	0	0	0	0	0	0	1
1252	4	0	0	0	0	0	0	0	0	0	0	0	4	0	0	0	0	0	0	0	1
1253	4	0	0	0	0	0	0	0	0	0	0	0	4	0	0	0	0	0	0	0	1
1254	3	0	0	0	0	0	0	0	0	0	0	0	3	0	0	0	0	0	0	0	1
1255	2	0	0	0	0	0	0	0	0	0	0	0	2	0	0	0	0	0	0	0	1
1256	3	0	0	0	0	0	0	0	0	0	0	0	3	0	0	0	0	0	0	0	1
1257	3	0	0	0	0	0	0	0	0	0	0	0	0	0	3	0	0	0	0	0	1
1258	61	0	0	0	0	0	0	0	7	0	0	0	49	3	0	0	0	0	0	2	4
1259	2	0	0	0	0	0	0	0	0	0	0	0	2	0	0	0	0	0	0	0	1
1260	3	0	0	0	0	0	0	0	0	0	0	0	3	0	0	0	0	0	0	0	1
1261	12	0	0	0	0	0	0	0	0	2	10	0	0	0	0	0	0	0	0	0	2
1262	7	0	0	0	0	0	0	0	0	0	0	0	0	0	0	0	0	0	0	7	1
1263	2	0	0	0	0	0	0	0	0	0	0	0	0	0	0	0	0	0	0	2	1
1264	9	0	0	0	0	0	0	1	0	1	1	0	3	1	0	0	0	0	0	2	6
1265	8	1	0	0	0	0	0	2	0	0	4	0	1	0	0	0	0	0	0	0	4
1266	11	0	0	0	0	0	0	1	0	0	0	0	8	0	0	0	0	0	0	2	3
1267	7	0	0	0	0	0	0	1	0	0	2	0	3	0	0	0	0	0	0	1	4
1268	8	0	0	0	0	0	0	0	0	0	0	0	8	0	0	0	0	0	0	0	1
1269	5	0	0	0	0	0	0	1	0	2	2	0	0	0	0	0	0	0	0	0	3
1270	2	0	0	0	0	0	0	0	0	0	0	0	0	0	2	0	0	0	0	0	1
1271	2	0	0	0	0	0	0	0	0	0	0	0	2	0	0	0	0	0	0	0	1
1272	9	0	0	0	0	0	0	0	0	0	0	0	2	7	0	0	0	0	0	0	2
1273	2	0	0	0	0	0	0	0	0	0	0	0	2	0	0	0	0	0	0	0	1
1274	4	0	0	0	0	0	0	0	0	0	0	0	4	0	0	0	0	0	0	0	1
1275	9	0	0	0	0	0	0	0	0	0	0	0	9	0	0	0	0	0	0	0	1
1276	8	0	0	0	0	0	0	0	0	0	0	0	8	0	0	0	0	0	0	0	1
1277	2	0	0	0	0	0	0	0	0	0	0	0	2	0	0	0	0	0	0	0	1
1278	45	0	0	0	0	0	0	0	0	0	0	0	45	0	0	0	0	0	0	0	1
1279	11	0	0	0	0	0	0	0	0	0	0	0	11	0	0	0	0	0	0	0	1
1280	4	0	0	0	0	0	0	0	0	0	0	0	4	0	0	0	0	0	0	0	1
1281	5	0	0	0	0	0	0	0	0	0	0	0	5	0	0	0	0	0	0	0	1
1282	4	0	0	0	0	0	0	0	0	0	0	0	4	0	0	0	0	0	0	0	1
1283	3	0	0	0	0	0	0	0	0	0	0	0	3	0	0	0	0	0	0	0	1
1284	3	0	0	0	0	0	0	0	0	0	0	0	3	0	0	0	0	0	0	0	1
1285	2	0	0	0	0	0	0	0	0	0	0	0	2	0	0	0	0	0	0	0	1
1286	7	0	0	0	0	0	0	0	0	0	0	0	7	0	0	0	0	0	0	0	1
1287	3	0	0	0	0	0	0	0	0	0	0	0	3	0	0	0	0	0	0	0	1
1288	2	0	0	0	0	0	0	0	0	1	0	0	1	0	0	0	0	0	0	0	2
1289	20	1	1	1	1	1	1	1	1	1	1	1	3	1	1	1	0	1	1	1	18
1290	4	0	0	0	0	0	0	0	0	0	0	0	4	0	0	0	0	0	0	0	1
1291	24	0	0	0	0	0	0	0	0	0	0	0	24	0	0	0	0	0	0	0	1
1292	3	0	0	0	0	0	0	0	0	0	0	0	3	0	0	0	0	0	0	0	1
1293	3	0	0	0	0	0	0	0	0	0	0	0	3	0	0	0	0	0	0	0	1
1294	6	0	0	0	0	0	0	0	0	0	0	0	6	0	0	0	0	0	0	0	1
1295	6	0	0	0	0	0	0	0	0	0	0	0	6	0	0	0	0	0	0	0	1
1296	3	0	0	0	0	0	0	0	0	0	0	0	3	0	0	0	0	0	0	0	1
1297	4	0	0	0	0	0	0	0	0	0	0	0	4	0	0	0	0	0	0	0	1
1298	6	0	0	0	0	0	0	0	0	0	0	0	6	0	0	0	0	0	0	0	1
1299	42	1	0	0	0	0	1	0	2	0	7	0	23	6	0	0	0	0	0	2	7
1300	8	0	0	0	0	0	0	0	0	0	0	0	8	0	0	0	0	0	0	0	1
1301	6	0	0	0	0	0	0	0	0	0	0	0	6	0	0	0	0	0	0	0	1
1302	6	0	0	0	0	0	0	0	0	0	0	0	6	0	0	0	0	0	0	0	1
1303	2	0	0	0	0	0	0	0	0	0	0	0	2	0	0	0	0	0	0	0	1
1304	80	0	2	0	0	2	1	6	13	4	7	0	16	26	0	0	1	0	0	2	11
1305	17	0	0	0	0	1	0	0	0	0	0	0	5	1	0	7	1	0	0	2	6
1306	4	0	0	0	0	0	0	0	0	1	1	0	2	0	0	0	0	0	0	0	3
1307	2	0	0	0	0	0	0	0	0	0	0	0	0	0	0	0	0	0	0	2	1
1308	4	0	0	0	0	0	0	0	0	0	0	0	0	0	0	0	0	0	0	4	1
1309	2	0	0	0	0	0	0	0	0	0	0	0	2	0	0	0	0	0	0	0	1
1310	8	0	0	0	0	0	0	0	0	0	0	0	8	0	0	0	0	0	0	0	1
1311	5	0	0	0	0	0	0	0	0	0	0	0	5	0	0	0	0	0	0	0	1
1312	2	0	0	0	0	0	0	0	0	0	0	0	2	0	0	0	0	0	0	0	1
1313	4	0	0	0	0	0	0	0	0	0	0	0	4	0	0	0	0	0	0	0	1
1314	5	0	0	0	0	0	0	0	0	0	0	0	5	0	0	0	0	0	0	0	1
1315	4	0	0	0	0	0	0	0	0	0	0	0	4	0	0	0	0	0	0	0	1
1316	2	0	0	0	0	0	0	0	0	0	0	0	2	0	0	0	0	0	0	0	1
1317	36	0	0	0	0	0	0	0	0	0	0	0	36	0	0	0	0	0	0	0	1
1318	3	0	0	0	0	0	0	0	0	0	0	0	3	0	0	0	0	0	0	0	1
1319	3	0	0	0	0	0	0	0	0	0	0	0	3	0	0	0	0	0	0	0	1
1320	3	0	0	0	0	0	3	0	0	0	0	0	0	0	0	0	0	0	0	0	1
1321	2	0	0	0	0	2	0	0	0	0	0	0	0	0	0	0	0	0	0	0	1
1322	3	0	0	0	0	0	0	0	0	0	0	0	3	0	0	0	0	0	0	0	1
1323	6	0	0	0	0	0	0	0	0	0	0	0	6	0	0	0	0	0	0	0	1
1324	2	0	0	0	0	0	0	0	0	0	0	0	2	0	0	0	0	0	0	0	1
1325	2	0	0	0	0	0	0	0	0	0	0	0	2	0	0	0	0	0	0	0	1
1326	3	0	0	0	0	0	0	0	0	0	0	0	3	0	0	0	0	0	0	0	1
1327	2	0	0	0	0	0	0	0	0	0	0	0	2	0	0	0	0	0	0	0	1
1328	3	0	0	0	0	0	0	0	0	0	0	0	3	0	0	0	0	0	0	0	1
1329	3	0	0	0	0	0	0	0	0	0	0	0	3	0	0	0	0	0	0	0	1
1330	2	0	0	0	0	0	0	0	0	0	0	0	2	0	0	0	0	0	0	0	1
1331	5	0	0	0	0	0	0	0	0	0	0	0	5	0	0	0	0	0	0	0	1
1332	6	0	0	0	0	4	0	1	0	0	1	0	0	0	0	0	0	0	0	0	3
1333	3	0	0	0	0	0	0	0	0	0	0	0	0	0	3	0	0	0	0	0	1
1334	8	0	0	0	1	1	1	0	0	0	1	0	1	1	0	0	1	0	0	1	8
1335	78	1	1	4	5	5	5	5	5	4	7	5	5	5	3	3	0	1	4	10	18
1336	10	1	0	0	0	2	1	0	0	0	1	1	0	1	1	1	0	0	0	1	9
1337	10	1	1	1	0	0	0	0	0	0	0	0	0	0	1	1	1	1	1	2	9
1338	3	0	0	0	0	2	0	0	0	1	0	0	0	0	0	0	0	0	0	0	2
1339	17	1	1	1	1	1	1	1	1	1	1	0	0	1	1	1	1	1	1	1	17
1340	6	0	0	1	0	1	1	0	0	0	0	1	0	0	1	1	0	0	0	0	6
1341	18	1	1	1	1	1	1	1	1	1	1	1	0	1	1	1	1	1	1	1	18
1342	19	1	1	1	1	1	1	1	1	1	1	1	1	1	1	1	1	1	1	1	19
1343	4	1	0	1	0	0	1	0	0	0	0	0	0	0	0	1	0	0	0	0	4
1344	4	0	0	0	1	1	0	1	0	0	0	0	0	0	0	0	0	0	0	1	4
1345	2	0	0	0	0	1	0	0	0	0	0	1	0	0	0	0	0	0	0	0	2
1346	27	1	2	2	1	1	1	2	1	1	1	1	0	1	2	2	2	2	2	2	18
1347	16	1	1	1	1	1	1	1	1	1	1	1	1	1	0	0	0	1	1	1	16
1348	4	1	0	0	0	1	1	0	0	0	0	0	0	0	0	1	0	0	0	0	4
1349	4	0	0	0	0	1	0	0	0	0	0	1	0	0	1	1	0	0	0	0	4
1350	2	0	0	0	0	0	0	0	0	0	0	0	0	0	1	1	0	0	0	0	2
1351	3	0	0	0	0	0	0	0	0	0	0	0	0	0	0	1	1	0	0	1	3
1352	2	0	0	0	2	0	0	0	0	0	0	0	0	0	0	0	0	0	0	0	1
1353	7	0	0	0	0	0	0	0	0	0	0	0	0	0	0	0	0	0	0	7	1
1354	3	0	0	0	0	0	0	0	0	0	0	0	0	0	0	0	0	0	0	3	1
1355	4	0	0	0	0	0	0	0	0	0	0	0	0	0	0	0	0	0	0	4	1
1356	6	0	0	0	0	0	0	2	0	0	3	0	1	0	0	0	0	0	0	0	3
1357	35	0	0	0	0	1	0	8	0	0	17	0	3	0	0	1	0	0	0	5	6
1358	6	0	0	0	0	0	0	1	0	0	2	0	3	0	0	0	0	0	0	0	3
1359	2	0	0	0	0	0	0	2	0	0	0	0	0	0	0	0	0	0	0	0	1
1360	2	0	0	0	0	2	0	0	0	0	0	0	0	0	0	0	0	0	0	0	1
1361	2	0	0	0	0	1	0	0	0	0	0	0	1	0	0	0	0	0	0	0	2
1362	32	0	0	0	0	0	0	0	0	2	19	0	7	1	3	0	0	0	0	0	5
1363	4	0	0	0	0	0	0	0	0	0	0	0	4	0	0	0	0	0	0	0	1
1364	5	0	1	0	0	1	0	0	0	0	0	0	1	2	0	0	0	0	0	0	4
1365	2	0	0	0	0	0	0	0	0	0	0	0	2	0	0	0	0	0	0	0	1
1366	4	0	0	0	0	0	0	1	2	0	0	0	1	0	0	0	0	0	0	0	3
1367	8	0	0	0	0	0	1	0	1	0	0	0	3	3	0	0	0	0	0	0	4
1368	55	0	1	0	0	1	34	0	0	4	12	0	3	0	0	0	0	0	0	0	6
1369	3	0	0	0	0	0	0	0	0	0	0	0	2	1	0	0	0	0	0	0	2
1370	2	0	0	0	0	0	2	0	0	0	0	0	0	0	0	0	0	0	0	0	1
1371	6	0	0	0	0	0	3	0	0	0	2	0	0	0	0	1	0	0	0	0	3
1372	4	0	0	0	0	0	0	0	0	0	0	0	0	0	0	0	0	0	0	4	1
1373	10	0	0	0	0	0	1	1	0	1	4	0	3	0	0	0	0	0	0	0	5
1374	2	0	0	0	0	0	0	0	0	0	2	0	0	0	0	0	0	0	0	0	1
1375	4	0	0	0	0	0	0	1	1	0	2	0	0	0	0	0	0	0	0	0	3
1376	4	0	0	0	0	0	0	0	0	0	0	0	0	0	0	1	0	0	0	3	2
1377	2	0	0	0	0	0	0	0	0	0	0	0	0	0	0	0	0	0	0	2	1
1378	5	0	0	0	1	0	0	0	0	0	0	0	0	0	2	0	1	0	0	1	4
1379	2	0	0	0	0	0	0	2	0	0	0	0	0	0	0	0	0	0	0	0	1
1380	2	0	0	0	0	0	0	0	0	0	0	0	0	0	2	0	0	0	0	0	1
1381	3	0	0	0	0	0	0	0	0	0	0	0	0	0	0	0	3	0	0	0	1
1382	2	0	0	0	0	0	0	0	0	0	0	0	0	0	2	0	0	0	0	0	1
1383	36	0	0	0	0	0	1	0	0	2	0	0	0	0	25	0	8	0	0	0	4
1384	11	0	0	0	0	0	5	0	0	0	0	0	5	0	0	0	1	0	0	0	3
1385	17	0	0	0	0	0	0	0	0	0	0	0	0	0	15	0	2	0	0	0	2
1386	2	0	0	0	0	0	0	0	0	0	0	0	0	0	2	0	0	0	0	0	1
1387	20	0	0	0	0	0	0	1	1	0	8	0	10	0	0	0	0	0	0	0	4
1388	5	0	0	0	0	0	0	0	0	0	0	0	0	5	0	0	0	0	0	0	1
1389	5	0	1	0	0	0	0	0	0	0	0	0	1	3	0	0	0	0	0	0	3
1390	12	0	0	0	0	8	0	0	1	0	0	0	3	0	0	0	0	0	0	0	3
1391	2	0	0	0	0	0	0	0	2	0	0	0	0	0	0	0	0	0	0	0	1
1392	2	0	0	0	0	0	2	0	0	0	0	0	0	0	0	0	0	0	0	0	1
1393	12	0	0	0	0	11	1	0	0	0	0	0	0	0	0	0	0	0	0	0	2
1394	10	0	0	0	0	0	0	0	0	0	0	0	10	0	0	0	0	0	0	0	1
1395	2	0	0	0	0	2	0	0	0	0	0	0	0	0	0	0	0	0	0	0	1
1396	18	0	0	0	0	17	1	0	0	0	0	0	0	0	0	0	0	0	0	0	2
1397	6	0	0	0	0	1	2	0	0	0	3	0	0	0	0	0	0	0	0	0	3
1398	3	0	0	0	0	0	3	0	0	0	0	0	0	0	0	0	0	0	0	0	1
1399	12	0	0	0	0	10	0	0	1	0	1	0	0	0	0	0	0	0	0	0	3
1400	3	0	0	0	0	0	0	0	0	1	2	0	0	0	0	0	0	0	0	0	2
1401	4	0	0	0	0	1	0	0	0	0	3	0	0	0	0	0	0	0	0	0	2
1402	3	0	0	0	0	0	0	3	0	0	0	0	0	0	0	0	0	0	0	0	1
1403	2	0	0	0	0	2	0	0	0	0	0	0	0	0	0	0	0	0	0	0	1
1404	18	0	0	0	0	13	2	0	0	0	0	0	0	0	0	0	0	0	0	3	3
1405	160	1	0	0	0	15	81	0	0	13	14	0	18	0	1	0	1	0	0	16	9
1406	10	0	0	0	0	0	7	0	0	1	0	0	2	0	0	0	0	0	0	0	3
1407	10	0	0	0	0	0	10	0	0	0	0	0	0	0	0	0	0	0	0	0	1
1408	4	0	0	0	0	0	4	0	0	0	0	0	0	0	0	0	0	0	0	0	1
1409	9	0	0	0	0	0	8	0	0	0	0	0	1	0	0	0	0	0	0	0	2
1410	3	0	0	0	0	0	2	0	0	1	0	0	0	0	0	0	0	0	0	0	2
1411	5	0	0	0	0	0	5	0	0	0	0	0	0	0	0	0	0	0	0	0	1
1412	6	0	0	0	0	0	1	0	0	0	0	0	0	0	0	1	1	0	0	3	4
1413	3	0	0	0	0	1	2	0	0	0	0	0	0	0	0	0	0	0	0	0	2
1414	5	0	0	0	0	0	5	0	0	0	0	0	0	0	0	0	0	0	0	0	1
1415	81	0	0	0	0	29	35	1	0	0	3	0	1	2	2	3	1	0	0	4	10
1416	2	0	0	0	0	0	1	0	0	0	0	0	0	0	0	0	0	0	0	1	2
1417	16	0	0	0	0	3	10	0	0	0	0	0	2	0	0	1	0	0	0	0	4
1418	3	0	0	0	0	1	2	0	0	0	0	0	0	0	0	0	0	0	0	0	2
1419	6	0	0	0	0	0	6	0	0	0	0	0	0	0	0	0	0	0	0	0	1
1420	8	0	0	0	0	8	0	0	0	0	0	0	0	0	0	0	0	0	0	0	1
1421	3	0	0	0	0	0	0	0	0	0	0	0	0	0	0	0	0	0	0	3	1
1422	2	0	0	0	0	0	0	0	0	0	0	0	2	0	0	0	0	0	0	0	1
1423	2	0	0	0	0	0	0	0	0	0	0	0	0	0	0	2	0	0	0	0	1
1424	13	0	0	0	0	9	1	0	0	0	0	0	0	0	1	2	0	0	0	0	4
1425	7	0	0	0	0	0	0	0	0	0	0	0	0	0	0	0	0	0	0	7	1
1426	15	0	0	0	0	4	11	0	0	0	0	0	0	0	0	0	0	0	0	0	2
1427	20	0	0	0	0	18	2	0	0	0	0	0	0	0	0	0	0	0	0	0	2
1428	6	0	0	0	0	6	0	0	0	0	0	0	0	0	0	0	0	0	0	0	1
1429	3	0	0	0	0	2	0	0	0	0	0	0	0	0	0	1	0	0	0	0	2
1430	2	0	0	0	0	0	2	0	0	0	0	0	0	0	0	0	0	0	0	0	1
1431	15	0	0	0	0	7	6	0	0	0	0	0	0	0	0	0	0	0	0	2	3
1432	7	0	0	0	0	0	7	0	0	0	0	0	0	0	0	0	0	0	0	0	1
1433	3	0	0	0	0	0	3	0	0	0	0	0	0	0	0	0	0	0	0	0	1
1434	7	0	0	0	0	6	1	0	0	0	0	0	0	0	0	0	0	0	0	0	2
1435	4	0	0	0	0	0	4	0	0	0	0	0	0	0	0	0	0	0	0	0	1
1436	3	0	0	0	0	0	3	0	0	0	0	0	0	0	0	0	0	0	0	0	1
1437	2	0	0	0	0	0	2	0	0	0	0	0	0	0	0	0	0	0	0	0	1
1438	2	0	0	0	0	0	2	0	0	0	0	0	0	0	0	0	0	0	0	0	1
1439	2	0	0	0	0	2	0	0	0	0	0	0	0	0	0	0	0	0	0	0	1
1440	2	0	0	0	0	0	2	0	0	0	0	0	0	0	0	0	0	0	0	0	1
1441	2	0	0	0	0	0	2	0	0	0	0	0	0	0	0	0	0	0	0	0	1
1442	3	0	0	0	0	0	3	0	0	0	0	0	0	0	0	0	0	0	0	0	1
1443	3	0	0	0	0	3	0	0	0	0	0	0	0	0	0	0	0	0	0	0	1
1444	5	0	0	0	0	2	3	0	0	0	0	0	0	0	0	0	0	0	0	0	2
1445	15	0	0	0	0	0	0	0	0	0	0	0	0	0	0	1	14	0	0	0	2
1446	2	0	0	0	0	2	0	0	0	0	0	0	0	0	0	0	0	0	0	0	1
1447	9	0	0	0	0	0	9	0	0	0	0	0	0	0	0	0	0	0	0	0	1
1448	3	0	0	0	0	0	3	0	0	0	0	0	0	0	0	0	0	0	0	0	1
1449	2	0	0	0	0	0	2	0	0	0	0	0	0	0	0	0	0	0	0	0	1
1450	8	0	0	0	0	0	1	2	0	1	0	0	4	0	0	0	0	0	0	0	4
1451	26	0	0	0	0	0	3	2	0	9	7	0	3	0	0	0	1	0	0	1	7
1452	12	0	0	0	0	0	1	0	2	5	0	0	0	0	4	0	0	0	0	0	4
1453	5	0	0	0	0	4	0	0	0	1	0	0	0	0	0	0	0	0	0	0	2
1454	5	0	0	0	0	2	1	0	0	2	0	0	0	0	0	0	0	0	0	0	3
1455	3	0	0	0	0	0	0	0	0	0	0	0	0	0	0	0	0	0	0	3	1
1456	9	0	0	0	0	0	9	0	0	0	0	0	0	0	0	0	0	0	0	0	1
1457	14	0	0	0	0	0	4	3	0	6	1	0	0	0	0	0	0	0	0	0	4
1458	3	0	0	0	0	0	2	0	0	0	0	0	0	0	0	0	0	0	0	1	2
1459	2	0	0	0	0	0	1	0	0	0	0	0	0	0	0	0	1	0	0	0	2
1460	4	0	0	0	0	0	0	0	0	0	0	0	0	0	4	0	0	0	0	0	1
1461	2	0	0	0	0	0	0	0	0	0	0	0	2	0	0	0	0	0	0	0	1
1462	2	0	0	0	0	0	2	0	0	0	0	0	0	0	0	0	0	0	0	0	1
1463	2	0	0	0	0	0	2	0	0	0	0	0	0	0	0	0	0	0	0	0	1
1464	4	0	0	0	0	0	0	0	0	0	0	0	0	0	0	0	0	0	0	4	1
1465	3	0	0	0	0	0	3	0	0	0	0	0	0	0	0	0	0	0	0	0	1
1466	2	0	0	0	0	0	0	0	0	0	0	0	0	0	0	2	0	0	0	0	1
1467	2	0	0	0	0	0	0	0	0	0	0	0	0	0	0	0	0	0	0	2	1
1468	2	0	0	0	0	0	0	0	0	0	0	0	0	0	0	0	0	0	0	2	1
1469	45	0	0	0	0	8	20	0	0	0	0	0	0	2	4	0	0	0	0	11	5
1470	7	0	0	0	0	0	7	0	0	0	0	0	0	0	0	0	0	0	0	0	1
1471	49	0	0	0	0	17	30	2	0	0	0	0	0	0	0	0	0	0	0	0	3
1472	8	0	0	0	0	1	7	0	0	0	0	0	0	0	0	0	0	0	0	0	2
1473	4	0	0	0	0	4	0	0	0	0	0	0	0	0	0	0	0	0	0	0	1
1474	27	0	1	5	2	4	7	0	0	0	0	1	1	0	0	0	2	0	0	4	9
1475	74	0	0	0	4	30	40	0	0	0	0	0	0	0	0	0	0	0	0	0	3
1476	74	0	0	0	0	26	48	0	0	0	0	0	0	0	0	0	0	0	0	0	2
1477	43	0	0	0	0	13	30	0	0	0	0	0	0	0	0	0	0	0	0	0	2
1478	2	0	0	0	0	0	2	0	0	0	0	0	0	0	0	0	0	0	0	0	1
1479	3	0	0	0	0	0	3	0	0	0	0	0	0	0	0	0	0	0	0	0	1
1480	3	0	0	0	0	2	1	0	0	0	0	0	0	0	0	0	0	0	0	0	2
1481	2	0	0	0	0	2	0	0	0	0	0	0	0	0	0	0	0	0	0	0	1
1482	5	0	0	0	0	5	0	0	0	0	0	0	0	0	0	0	0	0	0	0	1
1483	3	0	0	0	0	3	0	0	0	0	0	0	0	0	0	0	0	0	0	0	1
1484	2	0	0	0	0	2	0	0	0	0	0	0	0	0	0	0	0	0	0	0	1
1485	2	0	0	0	0	2	0	0	0	0	0	0	0	0	0	0	0	0	0	0	1
1486	5	0	0	0	0	0	1	0	0	0	0	0	0	0	4	0	0	0	0	0	2
1487	3	0	0	0	0	0	0	0	0	0	0	0	0	0	3	0	0	0	0	0	1
1488	6	0	0	0	0	0	0	0	0	0	0	0	0	0	6	0	0	0	0	0	1
1489	18	0	0	0	0	0	0	0	0	0	0	0	0	0	18	0	0	0	0	0	1
1490	4	0	0	0	0	0	0	0	0	0	0	0	0	0	4	0	0	0	0	0	1
1491	3	0	0	0	0	0	0	0	0	0	0	0	0	0	3	0	0	0	0	0	1
1492	6	0	0	0	0	0	0	0	0	0	0	0	0	0	6	0	0	0	0	0	1
1493	26	0	1	1	3	1	1	1	1	1	2	1	1	0	2	2	4	0	3	1	16
1494	2	0	0	0	0	0	0	0	0	1	1	0	0	0	0	0	0	0	0	0	2
1495	4	0	0	0	0	0	0	0	0	0	0	0	0	0	4	0	0	0	0	0	1
1496	2	0	0	0	0	0	0	0	0	0	0	0	0	0	2	0	0	0	0	0	1
1497	7	0	0	0	0	0	0	0	0	0	0	0	0	0	7	0	0	0	0	0	1
1498	3	0	0	0	0	0	0	0	0	0	0	0	0	0	3	0	0	0	0	0	1
1499	5	0	0	0	0	0	0	0	0	0	0	0	0	0	2	1	2	0	0	0	3
1500	3	0	0	0	0	0	0	0	0	0	0	0	0	0	3	0	0	0	0	0	1
1501	3	0	0	0	0	0	0	0	0	0	0	0	0	0	3	0	0	0	0	0	1
1502	3	0	0	0	0	0	0	0	0	0	0	0	0	0	3	0	0	0	0	0	1
1503	2	0	0	0	0	0	0	0	0	0	0	0	0	0	2	0	0	0	0	0	1
1504	3	0	0	0	0	0	0	0	0	0	0	0	0	0	3	0	0	0	0	0	1
1505	2	0	0	0	0	0	0	0	0	0	0	0	0	0	2	0	0	0	0	0	1
1506	3	0	0	0	0	0	0	0	0	0	0	0	0	0	3	0	0	0	0	0	1
1507	9	0	0	0	0	0	0	0	0	0	0	0	0	0	9	0	0	0	0	0	1
1508	6	0	0	0	0	0	0	0	0	0	0	0	0	0	6	0	0	0	0	0	1
1509	6	0	0	0	0	0	0	0	0	0	0	0	0	0	6	0	0	0	0	0	1
1510	4	0	0	0	0	0	0	0	0	0	0	0	0	0	4	0	0	0	0	0	1
1511	2	0	0	0	0	0	0	0	0	0	0	0	0	0	2	0	0	0	0	0	1
1512	14	0	0	0	0	0	0	0	0	0	0	0	0	0	14	0	0	0	0	0	1
1513	106	0	0	0	0	5	99	0	0	0	0	0	0	2	0	0	0	0	0	0	3
1514	49	0	0	0	0	0	49	0	0	0	0	0	0	0	0	0	0	0	0	0	1
1515	38	0	0	0	0	0	38	0	0	0	0	0	0	0	0	0	0	0	0	0	1
1516	2	0	0	0	0	0	2	0	0	0	0	0	0	0	0	0	0	0	0	0	1
1517	2	0	0	0	0	0	2	0	0	0	0	0	0	0	0	0	0	0	0	0	1
1518	3	0	0	0	0	0	3	0	0	0	0	0	0	0	0	0	0	0	0	0	1
1519	3	0	0	0	0	0	3	0	0	0	0	0	0	0	0	0	0	0	0	0	1
1520	7	0	0	0	0	0	7	0	0	0	0	0	0	0	0	0	0	0	0	0	1
1521	5	0	0	0	0	0	5	0	0	0	0	0	0	0	0	0	0	0	0	0	1
1522	2	0	0	0	0	0	2	0	0	0	0	0	0	0	0	0	0	0	0	0	1
1523	10	0	0	0	0	0	10	0	0	0	0	0	0	0	0	0	0	0	0	0	1
1524	13	0	0	0	0	0	13	0	0	0	0	0	0	0	0	0	0	0	0	0	1
1525	5	0	0	0	0	0	5	0	0	0	0	0	0	0	0	0	0	0	0	0	1
1526	3	0	0	0	0	1	2	0	0	0	0	0	0	0	0	0	0	0	0	0	2
1527	2	0	0	0	0	0	2	0	0	0	0	0	0	0	0	0	0	0	0	0	1
1528	22	0	0	0	0	0	20	0	0	0	0	0	1	1	0	0	0	0	0	0	3
1529	3	0	0	0	0	0	3	0	0	0	0	0	0	0	0	0	0	0	0	0	1
1530	5	0	0	0	0	0	5	0	0	0	0	0	0	0	0	0	0	0	0	0	1
1531	2	0	0	0	0	0	2	0	0	0	0	0	0	0	0	0	0	0	0	0	1
1532	3	0	0	0	0	0	3	0	0	0	0	0	0	0	0	0	0	0	0	0	1
1533	4	0	0	0	0	0	4	0	0	0	0	0	0	0	0	0	0	0	0	0	1
1534	36	0	0	0	0	0	36	0	0	0	0	0	0	0	0	0	0	0	0	0	1
1535	5	0	0	0	0	0	5	0	0	0	0	0	0	0	0	0	0	0	0	0	1
1536	3	0	0	0	0	0	3	0	0	0	0	0	0	0	0	0	0	0	0	0	1
1537	5	0	0	0	0	0	5	0	0	0	0	0	0	0	0	0	0	0	0	0	1
1538	2	0	0	0	0	0	2	0	0	0	0	0	0	0	0	0	0	0	0	0	1
1539	3	0	0	0	0	0	3	0	0	0	0	0	0	0	0	0	0	0	0	0	1
1540	12	0	0	0	0	0	12	0	0	0	0	0	0	0	0	0	0	0	0	0	1
1541	5	0	0	0	0	0	5	0	0	0	0	0	0	0	0	0	0	0	0	0	1
1542	4	0	0	0	0	0	4	0	0	0	0	0	0	0	0	0	0	0	0	0	1
1543	8	0	0	0	0	0	8	0	0	0	0	0	0	0	0	0	0	0	0	0	1
1544	3	0	0	0	0	0	3	0	0	0	0	0	0	0	0	0	0	0	0	0	1
1545	28	0	0	0	0	0	24	0	2	0	0	0	0	2	0	0	0	0	0	0	3
1546	3	0	0	0	0	0	0	0	0	0	0	0	0	0	0	0	0	0	0	3	1
1547	106	1	3	5	4	6	4	4	5	7	7	4	4	5	6	7	9	15	5	5	19
1548	220	4	6	6	8	8	5	12	15	8	7	7	7	7	29	29	34	10	8	10	19
1549	3	0	0	0	0	0	0	0	0	0	0	0	0	1	0	0	0	1	0	1	3
1550	3	0	0	0	0	0	0	0	0	0	0	0	0	0	1	1	1	0	0	0	3
1551	6	6	0	0	0	0	0	0	0	0	0	0	0	0	0	0	0	0	0	0	1
1552	3	3	0	0	0	0	0	0	0	0	0	0	0	0	0	0	0	0	0	0	1
1553	2	0	0	0	0	0	0	0	0	1	0	0	0	1	0	0	0	0	0	0	2
1554	34	1	2	2	2	2	2	2	2	1	2	1	2	3	2	2	2	2	1	1	19
1555	5	0	0	0	1	0	0	1	1	1	1	0	0	0	0	0	0	0	0	0	5
1556	2	0	0	0	0	0	0	0	0	0	1	0	0	0	0	0	0	0	0	1	2
1557	3	0	0	0	0	0	0	0	0	3	0	0	0	0	0	0	0	0	0	0	1
1558	27	1	2	1	1	2	2	1	2	2	2	0	2	2	1	1	1	0	2	2	17
1559	2	2	0	0	0	0	0	0	0	0	0	0	0	0	0	0	0	0	0	0	1
1560	14	0	1	1	0	1	1	0	0	0	0	1	1	1	2	1	1	1	1	1	13
1561	165	0	4	4	7	7	7	7	9	6	6	4	10	8	17	16	28	7	10	8	18
1562	3	0	0	0	0	0	0	0	0	0	0	0	0	0	0	0	0	3	0	0	1
1563	2	0	0	0	0	0	0	0	0	0	0	0	0	0	0	1	1	0	0	0	2
1564	3	0	0	0	0	0	0	0	0	0	0	0	0	0	0	2	1	0	0	0	2
1565	2	0	0	0	0	0	1	0	0	0	0	0	0	1	0	0	0	0	0	0	2
1566	17	0	1	1	1	1	1	1	1	1	1	1	1	1	1	1	0	1	1	1	17
1567	4	0	0	0	0	0	0	0	0	0	0	0	0	0	1	3	0	0	0	0	2
1568	2	0	0	0	0	0	0	0	0	0	0	0	0	0	1	1	0	0	0	0	2
1569	6	0	0	1	1	0	1	1	0	1	1	0	0	0	0	0	0	0	0	0	6
1570	15	0	1	0	1	1	1	1	1	2	1	1	1	1	1	1	0	0	0	1	14
1571	35	1	2	2	2	2	2	2	2	2	3	2	1	2	1	1	1	3	2	2	19
1572	22	2	1	1	1	2	1	1	1	1	1	1	1	1	1	1	2	1	1	1	19
1573	2	0	0	0	1	0	0	0	0	1	0	0	0	0	0	0	0	0	0	0	2
1574	18	1	1	1	1	1	0	1	1	1	1	1	1	1	1	1	1	1	1	1	18
1575	58	1	2	3	5	3	3	3	3	3	4	4	3	3	3	4	1	3	4	3	19
1576	38	1	2	2	2	2	2	2	2	4	2	2	1	2	2	2	2	2	2	2	19
1577	64	1	3	4	3	6	5	2	3	6	5	4	4	5	2	2	2	2	0	5	18
1578	18	0	0	0	0	0	18	0	0	0	0	0	0	0	0	0	0	0	0	0	1
1579	37	1	2	2	3	2	2	2	2	2	3	2	2	2	2	0	2	2	2	2	18
1580	11	0	1	1	1	1	1	1	1	1	1	0	1	1	0	0	0	0	0	0	11
1581	3	1	0	0	0	0	0	0	0	0	0	0	0	0	0	0	2	0	0	0	2
1582	3	1	0	0	0	0	0	0	0	0	0	0	0	0	0	1	1	0	0	0	3
1583	18	1	1	1	1	1	1	1	1	1	1	1	0	1	1	1	1	1	1	1	18
1584	19	1	1	1	1	1	1	1	1	1	1	1	1	1	1	1	1	1	1	1	19
1585	20	1	1	1	1	1	1	1	1	1	1	1	1	1	1	1	2	1	1	1	19
1586	14	1	1	0	0	0	1	0	1	1	0	0	1	1	1	1	2	1	1	1	13
1587	32	1	1	2	3	0	2	3	2	2	3	1	2	2	1	1	1	2	1	2	18
1588	17	1	0	0	1	0	0	1	0	1	0	0	0	6	1	1	2	0	3	0	9
1589	3	3	0	0	0	0	0	0	0	0	0	0	0	0	0	0	0	0	0	0	1
1590	31	1	2	2	1	1	1	2	2	2	2	1	1	2	2	2	1	2	2	2	19
1591	5	0	0	0	0	0	0	1	0	1	0	1	0	0	0	1	1	0	0	0	5
1592	20	1	1	1	1	1	1	1	1	1	1	1	1	1	1	1	0	3	1	1	18
1593	19	1	1	1	1	1	1	1	1	1	1	1	1	1	1	1	1	1	1	1	19
1594	39	1	2	2	2	2	2	2	2	2	2	2	2	2	2	2	2	2	2	4	19
1595	20	1	1	1	1	1	1	1	1	1	1	1	1	1	1	1	2	1	1	1	19
1596	21	1	1	1	1	1	1	1	1	1	1	1	1	1	1	1	3	1	1	1	19
1597	2	0	0	0	0	0	0	0	0	2	0	0	0	0	0	0	0	0	0	0	1
1598	16	0	0	0	1	1	1	1	1	2	1	1	1	1	1	1	0	1	1	1	15
1599	2	2	0	0	0	0	0	0	0	0	0	0	0	0	0	0	0	0	0	0	1
1600	47	4	1	1	2	1	1	1	1	1	1	1	2	23	1	1	2	1	1	1	19
1601	8	0	0	0	0	1	1	0	1	1	1	1	1	1	0	0	0	0	0	0	8
1602	2	0	0	0	0	0	0	0	0	0	0	0	0	0	0	0	0	1	1	0	2
1603	3	0	0	0	0	0	0	0	0	0	0	0	0	0	1	1	1	0	0	0	3
1604	7	0	0	0	0	0	0	0	0	0	0	0	0	7	0	0	0	0	0	0	1
1605	3	0	0	0	0	0	0	0	3	0	0	0	0	0	0	0	0	0	0	0	1
1606	3	0	1	0	0	0	0	0	0	0	0	0	0	0	0	1	1	0	0	0	3
1607	7	2	0	0	0	0	0	0	0	2	0	1	0	2	0	0	0	0	0	0	4
1608	10	0	0	0	0	0	9	0	0	0	0	1	0	0	0	0	0	0	0	0	2
1609	3	0	0	0	0	0	1	0	0	0	1	0	0	0	0	0	0	0	1	0	3
1610	2	0	0	0	0	0	0	0	0	1	0	0	0	0	0	1	0	0	0	0	2
1611	26	1	1	1	1	2	1	2	1	1	1	1	2	2	2	1	3	1	1	1	19
1612	8	1	1	1	0	0	0	0	0	0	0	0	0	0	1	1	1	0	1	1	8
1613	18	0	1	1	1	1	1	1	1	2	1	1	1	1	1	1	1	1	1	0	17
1614	24	1	0	1	1	1	1	1	1	3	1	1	2	2	1	2	2	1	1	1	18
1615	23	1	1	1	1	2	2	1	1	1	2	2	2	1	1	1	0	1	1	1	18
1616	22	1	1	1	1	1	1	1	1	2	1	1	1	1	2	2	1	1	1	1	19
1617	20	1	1	1	2	1	1	1	1	1	1	1	1	1	1	1	1	1	1	1	19
1618	24	2	1	1	1	1	1	2	1	2	1	1	1	1	2	2	1	1	1	1	19
1619	18	1	1	1	1	1	1	1	1	1	1	1	1	1	1	1	0	1	1	1	18
1620	19	2	1	1	1	1	1	1	1	1	1	1	0	1	1	1	1	1	1	1	18
1621	22	1	1	1	1	1	1	1	1	2	1	1	1	1	1	1	1	1	2	2	19
1622	18	2	1	1	1	1	1	1	1	1	0	1	0	1	1	1	1	1	1	1	17
1623	3	0	0	0	0	0	0	0	0	0	0	0	1	0	0	1	1	0	0	0	3
1624	19	0	1	1	1	1	1	1	1	2	1	1	1	1	1	1	1	1	1	1	18
1625	20	1	1	1	1	1	0	1	1	2	1	1	1	1	3	1	0	1	1	1	17
1626	24	1	2	1	1	1	1	2	2	4	1	1	0	1	1	1	0	1	1	2	17
1627	17	1	1	1	1	1	0	1	1	1	1	1	1	1	1	0	1	1	1	1	17
1628	18	1	1	1	1	1	1	1	1	1	1	1	1	1	1	1	0	1	1	1	18
1629	59	1	2	2	2	2	2	12	2	7	4	2	4	7	2	2	0	2	2	2	18
1630	24	1	2	2	1	1	0	1	2	1	2	1	2	2	1	1	0	1	2	1	17
1631	20	1	1	0	1	1	1	1	1	2	1	2	0	1	1	1	2	1	1	1	17
1632	20	1	1	1	1	1	1	2	2	1	1	1	1	1	1	0	0	1	1	2	17
1633	34	1	2	2	2	2	2	2	1	2	2	1	2	2	3	2	0	2	2	2	18
1634	37	1	2	2	2	2	2	2	2	2	2	2	1	1	2	2	3	4	1	2	19
1635	22	1	1	1	1	1	1	1	1	1	1	1	1	2	1	1	2	1	2	1	19
1636	39	1	2	2	2	2	2	4	2	3	3	1	2	2	2	1	2	2	2	2	19
1637	42	2	1	1	1	2	1	7	2	2	3	2	5	5	1	2	2	1	1	1	19
1638	16	1	1	1	0	1	1	1	1	0	0	1	1	1	1	1	1	1	1	1	16
1639	23	1	1	1	1	1	1	2	1	1	1	1	1	4	1	1	1	1	1	1	19
1640	20	1	2	1	1	1	1	1	1	1	1	1	1	1	1	1	1	1	1	1	19
1641	23	1	1	1	2	1	1	2	1	2	1	1	1	1	1	0	1	3	1	1	18
1642	6	2	0	0	0	0	1	0	0	1	1	0	0	1	0	0	0	0	0	0	5
1643	18	1	1	1	1	1	1	0	1	1	1	1	1	1	1	1	1	1	1	1	18
1644	3	0	0	0	0	0	0	1	0	1	1	0	0	0	0	0	0	0	0	0	3
1645	2	2	0	0	0	0	0	0	0	0	0	0	0	0	0	0	0	0	0	0	1
1646	21	2	1	1	1	1	1	1	1	2	1	1	1	1	1	1	1	2	1	0	18
1647	34	1	2	2	2	2	2	1	2	2	3	1	2	2	1	2	3	1	1	2	19
1648	18	0	1	0	1	1	1	1	1	1	1	1	1	1	1	1	2	1	1	1	17
1649	17	1	1	1	1	1	1	1	1	1	1	1	1	1	1	0	1	1	0	1	17
1650	3	0	0	0	0	0	0	0	0	1	1	1	0	0	0	0	0	0	0	0	3
1651	18	1	1	1	1	2	1	1	1	1	1	1	1	1	1	0	1	0	1	1	17
1652	21	1	1	1	1	1	1	1	1	1	1	1	1	1	2	2	2	1	0	1	18
1653	24	2	2	1	1	1	1	1	1	1	2	1	1	0	1	1	1	3	1	2	18
1654	3	0	0	0	0	0	0	0	0	0	0	0	0	0	0	0	0	0	3	0	1
1655	11	0	0	0	2	1	1	1	1	1	1	1	1	1	0	0	0	0	0	0	10
1656	17	0	1	1	1	0	1	1	1	1	1	1	1	1	1	1	2	0	1	1	16
1657	2	0	0	0	0	0	0	1	0	0	0	0	0	0	0	0	1	0	0	0	2
1658	3	0	0	0	0	0	0	1	0	2	0	0	0	0	0	0	0	0	0	0	2
1659	3	0	0	0	0	0	0	0	0	0	0	0	0	0	1	0	2	0	0	0	2
1660	101	0	0	0	0	0	0	0	0	0	0	0	0	0	0	19	82	0	0	0	2
1661	3	0	0	0	0	0	0	0	0	0	0	0	0	0	0	0	3	0	0	0	1
1662	7	0	0	0	0	0	0	0	0	0	0	0	0	0	0	0	7	0	0	0	1
1663	2	0	0	0	0	0	0	0	0	0	0	0	0	0	0	0	2	0	0	0	1
1664	37	3	2	2	1	1	2	2	2	1	2	2	1	2	2	2	3	2	3	2	19
1665	40	2	2	1	2	1	1	1	1	1	1	1	1	0	7	7	5	4	1	1	18
1666	17	0	1	1	1	1	1	1	1	1	1	1	1	1	0	1	1	1	1	1	17
1667	2	0	0	2	0	0	0	0	0	0	0	0	0	0	0	0	0	0	0	0	1
1668	5	0	0	0	0	0	0	0	0	0	0	0	0	0	0	0	5	0	0	0	1
1669	5	0	0	0	0	0	0	1	0	3	0	0	0	0	1	0	0	0	0	0	3
1670	3	0	0	0	0	0	1	0	0	0	0	0	0	1	1	0	0	0	0	0	3
1671	36	1	2	1	2	2	2	2	2	2	2	2	2	2	2	2	2	2	2	2	19
1672	19	1	1	1	1	1	1	1	1	1	1	1	1	1	1	1	1	1	1	1	19
1673	20	1	1	1	1	1	1	1	1	1	1	1	1	2	1	1	1	1	1	1	19
1674	22	1	1	1	2	1	1	1	1	1	1	2	2	1	1	1	1	1	1	1	19
1675	10	0	0	1	1	1	1	0	0	0	1	1	0	1	1	1	0	0	0	1	10
1676	20	1	1	1	1	1	1	1	1	2	1	1	1	1	2	1	0	1	1	1	18
1677	32	0	0	0	0	0	0	0	0	0	0	0	0	0	0	2	30	0	0	0	2
1678	27	1	1	1	1	1	2	1	1	1	1	0	2	2	4	2	3	1	1	1	18
1679	9	0	0	1	0	1	1	1	0	2	1	1	0	0	1	0	0	0	0	0	8
1680	15	0	1	1	1	0	0	1	1	1	1	0	1	1	1	1	2	1	1	0	14
1681	4	0	0	0	0	0	0	0	0	0	0	1	1	0	0	0	0	0	1	1	4
1682	21	0	1	1	1	2	1	1	1	2	2	1	1	1	1	1	1	1	1	1	18
1683	11	0	0	1	1	1	1	1	0	1	1	0	1	0	1	1	0	0	1	0	11
1684	20	1	1	1	1	1	1	1	1	1	1	1	0	1	1	1	3	1	1	1	18
1685	3	0	0	0	0	0	0	0	0	0	1	0	0	0	1	1	0	0	0	0	3
1686	15	1	1	1	1	1	0	0	1	1	1	1	1	1	1	1	0	1	1	0	15
1687	3	0	0	0	0	0	0	0	0	0	0	0	0	0	0	0	0	0	0	3	1
1688	39	3	2	2	2	3	1	3	3	2	2	0	2	2	2	2	1	3	2	2	18
1689	28	1	1	1	2	2	2	1	1	2	2	1	1	2	1	1	4	1	1	1	19
1690	11	1	1	1	0	0	0	0	0	2	1	0	1	1	0	0	0	1	1	1	10
1691	24	1	1	1	1	1	1	1	1	1	1	0	1	1	1	1	0	6	2	2	17
1692	36	2	2	3	2	2	2	2	2	2	2	1	2	2	2	2	2	1	1	2	19
1693	19	2	1	1	1	1	1	1	1	1	1	1	1	1	1	1	1	1	0	1	18
1694	20	2	1	1	1	1	1	2	1	1	1	0	0	0	1	2	2	1	1	1	16
1695	42	2	2	2	2	2	2	2	2	2	2	2	2	2	2	2	5	3	2	2	19
1696	35	1	2	3	1	2	2	2	2	2	3	0	1	1	2	2	3	3	1	2	18
1697	72	1	5	5	3	3	4	2	2	6	5	2	4	3	4	4	5	7	4	3	19
1698	22	1	1	1	1	1	1	1	1	2	2	0	1	1	1	1	1	3	1	1	18
1699	4	0	0	0	0	2	0	1	1	0	0	0	0	0	0	0	0	0	0	0	3
1700	40	1	2	1	1	1	1	2	2	1	0	3	4	2	3	3	1	3	4	5	18
1701	36	3	2	2	2	2	2	2	2	2	2	1	1	1	2	2	1	2	2	3	19
1702	48	4	3	3	3	4	2	1	1	4	2	2	2	2	2	2	4	2	2	3	19
1703	22	1	1	1	1	1	1	1	1	0	1	0	1	1	2	2	2	2	2	1	17
1704	20	1	1	1	1	1	1	1	1	1	2	1	1	1	1	1	1	1	1	1	19
1705	21	1	3	1	1	1	1	1	1	1	1	1	1	1	1	1	1	1	1	1	19
1706	20	2	1	1	1	1	1	1	1	1	1	1	0	1	1	1	3	0	1	1	17
1707	25	2	1	2	1	1	1	1	1	1	1	1	1	1	2	2	2	2	2	0	18
1708	4	1	0	1	0	0	0	0	0	0	0	1	0	0	1	0	0	0	0	0	4
1709	38	0	0	0	0	0	0	0	3	1	0	0	12	3	0	0	0	0	0	19	5
1710	4	0	0	0	0	0	0	1	2	0	0	0	0	1	0	0	0	0	0	0	3
1711	23	0	0	0	0	0	1	8	0	2	1	0	1	1	0	0	0	0	0	9	7
1712	4	0	0	0	0	0	0	0	0	2	0	0	2	0	0	0	0	0	0	0	2
1713	2	0	0	0	0	0	0	0	0	0	0	0	0	0	0	0	0	0	0	2	1
1714	4	0	0	0	0	0	0	0	0	0	0	0	4	0	0	0	0	0	0	0	1
1715	2	0	0	0	0	0	0	0	0	0	0	0	2	0	0	0	0	0	0	0	1
1716	3	0	0	0	0	0	0	0	0	0	0	0	3	0	0	0	0	0	0	0	1
1717	2	0	0	0	0	0	0	0	0	0	0	0	2	0	0	0	0	0	0	0	1
1718	2	0	0	0	0	0	0	0	2	0	0	0	0	0	0	0	0	0	0	0	1
1719	12	0	0	0	0	0	0	0	0	0	0	0	12	0	0	0	0	0	0	0	1
1720	7	0	0	0	0	0	0	0	0	0	0	0	7	0	0	0	0	0	0	0	1
1721	6	0	0	0	0	0	0	0	0	1	0	0	5	0	0	0	0	0	0	0	2
1722	14	0	0	0	0	0	0	1	0	4	3	0	5	0	0	0	0	0	0	1	5
1723	11	0	0	0	0	0	0	3	1	3	4	0	0	0	0	0	0	0	0	0	4
1724	5	0	0	0	0	0	0	0	0	0	0	0	0	0	0	0	2	0	0	3	2
1725	3	0	0	0	0	0	0	0	0	0	0	0	0	0	1	1	1	0	0	0	3
1726	2	0	0	0	0	0	0	0	0	0	0	0	0	0	0	0	1	0	0	1	2
1727	7	0	0	0	0	0	0	0	0	0	0	0	7	0	0	0	0	0	0	0	1
1728	7	0	0	0	0	0	2	0	0	0	0	0	0	0	1	0	2	0	1	1	5
1729	17	0	0	0	0	0	0	0	0	0	0	0	0	0	0	0	17	0	0	0	1
1730	2	0	0	0	0	0	0	0	0	0	0	0	0	0	0	0	2	0	0	0	1
1731	2	0	0	0	0	0	0	0	0	0	0	0	0	0	0	0	2	0	0	0	1
1732	2	0	0	0	0	0	0	0	0	0	0	0	0	0	2	0	0	0	0	0	1
1733	2	0	0	0	0	0	0	0	0	0	0	0	0	0	0	2	0	0	0	0	1
1734	3	0	0	0	0	0	0	0	0	0	0	0	0	0	2	1	0	0	0	0	2
1735	3	0	0	0	0	0	0	0	0	0	0	0	0	0	3	0	0	0	0	0	1
1736	19	1	1	1	2	1	1	1	1	1	1	0	1	1	1	1	1	1	1	1	18
1737	3	0	0	0	0	0	0	0	0	0	0	0	3	0	0	0	0	0	0	0	1
1738	5	0	2	0	0	0	0	0	0	0	0	0	0	0	0	0	1	0	0	2	3
1739	26	0	0	0	0	3	17	0	0	0	0	0	6	0	0	0	0	0	0	0	3
1740	5	0	0	0	0	0	0	0	0	0	0	0	5	0	0	0	0	0	0	0	1
1741	13	0	0	0	0	0	9	3	0	0	0	0	1	0	0	0	0	0	0	0	3
1742	4	0	0	0	0	0	0	0	0	0	0	0	4	0	0	0	0	0	0	0	1
1743	20	0	0	0	0	0	0	0	0	0	0	0	20	0	0	0	0	0	0	0	1
1744	9	0	0	0	0	0	0	0	0	0	0	0	9	0	0	0	0	0	0	0	1
1745	9	0	0	0	0	0	0	0	0	0	0	0	9	0	0	0	0	0	0	0	1
1746	2	0	0	0	0	0	0	0	0	0	0	0	2	0	0	0	0	0	0	0	1
1747	3	0	0	0	0	0	0	0	0	0	0	0	0	0	0	3	0	0	0	0	1
1748	3	0	0	0	0	0	0	0	0	0	0	0	0	0	0	0	0	0	0	3	1
1749	3	0	0	0	0	0	0	0	0	0	0	0	0	0	0	0	0	0	0	3	1
1750	3	0	0	0	0	0	0	0	0	0	2	0	0	0	0	0	0	0	0	1	2
1751	3	0	0	0	0	0	0	0	0	0	0	0	3	0	0	0	0	0	0	0	1
1752	2	0	0	0	0	0	0	0	0	0	0	0	2	0	0	0	0	0	0	0	1
1753	3	0	0	0	0	0	0	0	0	0	0	0	3	0	0	0	0	0	0	0	1
1754	3	0	0	0	0	0	0	0	0	0	0	0	3	0	0	0	0	0	0	0	1
1755	2	0	0	0	0	0	0	0	0	0	0	0	0	0	0	0	0	0	0	2	1
1756	85	0	0	1	0	3	54	1	1	0	0	0	24	0	0	0	0	0	1	0	7
1757	6	0	0	0	0	0	4	0	1	0	0	0	1	0	0	0	0	0	0	0	3
1758	13	0	0	0	0	0	0	0	0	0	0	0	13	0	0	0	0	0	0	0	1
1759	3	0	0	0	0	0	0	0	0	0	0	0	3	0	0	0	0	0	0	0	1
1760	3	0	0	0	0	0	0	0	0	0	0	0	3	0	0	0	0	0	0	0	1
1761	9	0	0	0	0	1	5	0	1	0	0	0	2	0	0	0	0	0	0	0	4
1762	11	0	0	0	0	1	10	0	0	0	0	0	0	0	0	0	0	0	0	0	2
1763	2	0	0	0	0	0	1	1	0	0	0	0	0	0	0	0	0	0	0	0	2
1764	3	0	0	0	0	1	1	0	0	0	1	0	0	0	0	0	0	0	0	0	3
1765	16	0	0	0	0	0	0	0	0	0	0	0	16	0	0	0	0	0	0	0	1
1766	2	0	0	0	0	0	0	0	0	0	0	0	2	0	0	0	0	0	0	0	1
1767	3	0	0	0	0	0	0	0	0	0	0	0	3	0	0	0	0	0	0	0	1
1768	6	0	0	0	0	4	0	0	0	1	1	0	0	0	0	0	0	0	0	0	3
1769	3	0	0	0	0	1	2	0	0	0	0	0	0	0	0	0	0	0	0	0	2
1770	3	0	0	0	0	0	0	0	0	0	0	0	3	0	0	0	0	0	0	0	1
1771	3	0	0	0	0	0	0	0	0	0	0	0	3	0	0	0	0	0	0	0	1
1772	2	0	0	0	0	0	0	0	0	0	0	0	2	0	0	0	0	0	0	0	1
1773	2	0	0	0	0	0	0	0	0	0	0	0	2	0	0	0	0	0	0	0	1
1774	49	0	0	0	0	4	34	1	0	0	0	0	6	1	0	0	0	0	3	0	6
1775	3	0	0	0	0	0	1	0	0	0	0	0	2	0	0	0	0	0	0	0	2
1776	3	0	0	0	0	0	2	1	0	0	0	0	0	0	0	0	0	0	0	0	2
1777	4	0	0	0	0	0	0	0	0	0	0	0	4	0	0	0	0	0	0	0	1
1778	4	0	0	0	0	0	0	0	0	0	0	0	0	0	0	0	0	0	4	0	1
1779	2	0	0	0	0	0	0	0	0	0	0	0	0	0	0	0	0	0	2	0	1
1780	3	0	0	0	0	0	0	0	0	0	0	0	3	0	0	0	0	0	0	0	1
1781	3	0	0	0	0	0	0	0	0	0	0	0	1	2	0	0	0	0	0	0	2
1782	7	0	0	0	0	0	0	0	0	0	0	0	7	0	0	0	0	0	0	0	1
1783	3	0	0	0	0	0	0	0	1	2	0	0	0	0	0	0	0	0	0	0	2
1784	3	0	0	0	0	0	0	0	3	0	0	0	0	0	0	0	0	0	0	0	1
1785	5	0	0	0	0	0	0	0	4	1	0	0	0	0	0	0	0	0	0	0	2
1786	14	0	0	0	0	0	0	4	3	5	2	0	0	0	0	0	0	0	0	0	4
1787	3	0	0	0	0	0	0	0	0	0	0	0	3	0	0	0	0	0	0	0	1
1788	2	0	0	0	0	0	0	0	0	0	0	0	2	0	0	0	0	0	0	0	1
1789	7	0	0	0	0	0	0	2	0	0	0	0	5	0	0	0	0	0	0	0	2
1790	15	0	0	0	0	0	2	1	8	1	0	0	3	0	0	0	0	0	0	0	5
1791	21	0	0	0	0	0	0	0	0	0	0	0	18	3	0	0	0	0	0	0	2
1792	3	0	0	0	0	0	0	0	1	0	0	0	2	0	0	0	0	0	0	0	2
1793	3	0	0	0	0	0	0	0	0	0	0	0	3	0	0	0	0	0	0	0	1
1794	10	0	0	0	0	0	2	0	1	0	0	0	6	1	0	0	0	0	0	0	4
1795	3	0	0	0	0	0	0	0	0	0	0	0	2	1	0	0	0	0	0	0	2
1796	6	0	0	0	0	0	1	0	0	0	0	0	4	1	0	0	0	0	0	0	3
1797	2	0	0	0	0	0	0	0	0	0	0	0	2	0	0	0	0	0	0	0	1
1798	6	0	0	0	0	0	2	0	0	0	0	0	4	0	0	0	0	0	0	0	2
1799	40	0	1	0	0	0	2	8	4	5	2	0	6	5	2	1	1	0	1	2	13
1800	95	0	12	0	0	24	8	4	2	2	0	0	22	8	5	4	1	0	1	2	13
1801	5	0	0	0	0	0	0	1	1	1	2	0	0	0	0	0	0	0	0	0	4
1802	2	0	0	0	0	0	0	0	0	0	0	0	2	0	0	0	0	0	0	0	1
1803	2	0	1	0	0	1	0	0	0	0	0	0	0	0	0	0	0	0	0	0	2
1804	2	0	0	0	0	0	2	0	0	0	0	0	0	0	0	0	0	0	0	0	1
1805	5	0	0	0	0	0	0	0	0	0	0	0	5	0	0	0	0	0	0	0	1
1806	6	0	0	0	0	0	0	0	0	0	0	0	0	0	1	2	2	0	0	1	4
1807	23	0	8	0	0	0	0	2	1	0	0	0	0	0	0	3	3	1	0	5	7
1808	31	0	0	0	0	0	0	0	0	2	5	0	19	3	0	0	2	0	0	0	5
1809	4	0	0	0	0	0	3	0	0	1	0	0	0	0	0	0	0	0	0	0	2
1810	3	0	0	0	0	0	0	0	0	0	0	0	0	0	1	2	0	0	0	0	2
1811	2	0	0	0	0	0	0	0	0	0	0	0	0	0	0	0	2	0	0	0	1
1812	3	0	0	0	0	0	0	0	0	0	0	0	0	0	0	0	0	0	0	3	1
1813	2	0	0	0	0	0	2	0	0	0	0	0	0	0	0	0	0	0	0	0	1
1814	2	0	0	0	0	0	2	0	0	0	0	0	0	0	0	0	0	0	0	0	1
1815	24	1	1	1	1	1	1	1	1	3	1	1	1	1	1	1	3	1	2	1	19
1816	21	1	1	1	1	1	1	2	1	2	1	1	1	1	1	1	1	1	1	1	19
1817	20	1	1	1	1	1	1	2	1	2	1	1	0	1	1	1	1	1	1	1	18
1818	23	1	1	1	1	1	1	2	1	2	1	1	1	1	1	1	3	1	1	1	19
1819	20	1	1	1	1	1	1	2	1	1	1	1	1	1	1	1	1	1	1	1	19
1820	20	1	1	1	1	1	1	1	1	1	1	1	1	1	1	2	1	1	1	1	19
1821	20	1	1	1	1	1	1	1	1	2	1	1	1	1	1	1	1	1	1	1	19
1822	20	1	1	1	1	1	1	1	1	1	2	1	1	1	0	1	2	1	1	1	18
1823	3	0	0	0	0	0	0	0	0	0	0	0	1	0	0	0	2	0	0	0	2
1824	3	0	0	0	0	0	0	0	0	3	0	0	0	0	0	0	0	0	0	0	1
1825	17	0	0	1	1	1	1	1	1	1	1	0	1	1	1	1	1	1	2	1	16
1826	2	0	0	0	0	0	0	0	0	0	0	0	0	0	2	0	0	0	0	0	1
1827	3	0	0	0	0	0	0	0	0	0	1	0	1	0	0	0	1	0	0	0	3
1828	3	0	0	0	0	0	0	0	0	0	0	0	0	0	0	0	3	0	0	0	1
1829	37	1	2	1	2	2	2	3	2	3	2	2	1	2	2	2	2	2	2	2	19
1830	2	0	0	0	0	0	0	0	1	0	0	0	0	0	0	0	1	0	0	0	2
1831	7	0	0	0	0	0	0	0	1	0	0	0	0	0	0	5	1	0	0	0	3
1832	73	2	1	0	0	1	9	7	11	11	28	0	2	0	0	0	1	0	0	0	10
1833	3	0	0	0	0	0	2	1	0	0	0	0	0	0	0	0	0	0	0	0	2
1834	15	0	0	0	0	0	1	0	0	2	12	0	0	0	0	0	0	0	0	0	3
1835	19	0	0	0	0	1	0	7	6	0	4	0	0	0	1	0	0	0	0	0	5
1836	3	0	0	0	0	0	0	0	0	0	0	0	0	3	0	0	0	0	0	0	1
1837	7	0	0	0	0	0	1	0	0	0	5	0	1	0	0	0	0	0	0	0	3
1838	4	0	0	0	0	1	0	0	1	1	1	0	0	0	0	0	0	0	0	0	4
1839	5	0	0	0	0	1	3	0	1	0	0	0	0	0	0	0	0	0	0	0	3
1840	3	0	0	0	0	0	2	0	0	0	0	0	0	1	0	0	0	0	0	0	2
1841	5	0	0	0	0	4	0	0	0	0	0	0	0	0	0	1	0	0	0	0	2
1842	2	0	0	0	0	0	0	0	0	0	0	0	0	0	0	0	0	0	0	2	1
1843	6	0	0	0	0	0	0	0	1	0	1	0	4	0	0	0	0	0	0	0	3
1844	3	0	0	0	0	0	0	0	0	0	0	0	3	0	0	0	0	0	0	0	1
1845	12	0	0	0	0	3	6	1	0	0	0	0	0	0	0	0	0	0	0	2	4
1846	8	0	0	0	0	5	3	0	0	0	0	0	0	0	0	0	0	0	0	0	2
1847	2	0	0	0	0	0	0	0	0	0	1	0	1	0	0	0	0	0	0	0	2
1848	3	0	0	0	0	3	0	0	0	0	0	0	0	0	0	0	0	0	0	0	1
1849	4	0	0	0	0	3	1	0	0	0	0	0	0	0	0	0	0	0	0	0	2
1850	2	0	0	0	0	0	2	0	0	0	0	0	0	0	0	0	0	0	0	0	1
1851	7	0	0	0	0	0	1	0	5	0	0	0	0	0	0	0	0	1	0	0	3
1852	12	0	0	0	1	1	1	1	1	2	1	1	1	2	0	0	0	0	0	0	10
1853	34	0	0	0	0	6	21	0	0	0	0	0	3	0	0	0	0	0	0	4	4
1854	34	0	0	0	0	1	0	2	2	13	12	0	3	0	0	0	0	0	0	1	7
1855	9	0	0	0	0	0	2	0	1	1	3	0	0	0	0	0	0	0	0	2	5
1856	27	0	0	0	0	0	1	0	1	0	12	0	0	0	0	2	1	0	0	10	6
1857	22	0	0	0	0	0	2	0	0	6	5	0	4	0	0	0	0	0	0	5	5
1858	2	0	0	0	0	0	2	0	0	0	0	0	0	0	0	0	0	0	0	0	1
1859	6	0	0	0	0	0	4	0	1	0	0	0	0	0	0	0	0	0	0	1	3
1860	6	0	0	0	0	0	0	0	0	0	0	0	0	0	0	0	0	0	0	6	1
1861	16	0	0	0	0	7	2	0	0	0	0	0	0	0	0	0	7	0	0	0	3
1862	6	0	0	0	0	0	2	0	0	0	0	0	1	0	0	0	0	0	0	3	3
1863	3	0	0	0	0	0	2	1	0	0	0	0	0	0	0	0	0	0	0	0	2
1864	2	0	0	0	0	0	1	0	0	0	0	0	0	1	0	0	0	0	0	0	2
1865	3	0	0	0	0	0	0	0	0	0	1	0	2	0	0	0	0	0	0	0	2
1866	3	0	0	0	0	0	0	0	0	0	0	0	2	1	0	0	0	0	0	0	2
1867	6	0	0	0	0	0	0	0	0	4	1	0	0	1	0	0	0	0	0	0	3
1868	3	0	0	0	0	3	0	0	0	0	0	0	0	0	0	0	0	0	0	0	1
1869	9	0	0	0	0	0	0	3	3	1	2	0	0	0	0	0	0	0	0	0	4
1870	22	0	0	0	0	1	0	7	2	2	9	0	1	0	0	0	0	0	0	0	6
1871	6	0	0	0	0	0	0	0	2	1	0	0	0	1	0	0	0	0	0	2	4
1872	3	0	0	0	0	0	0	0	2	1	0	0	0	0	0	0	0	0	0	0	2
1873	3	0	0	0	0	0	0	0	0	2	0	0	1	0	0	0	0	0	0	0	2
1874	2	0	0	0	0	0	0	0	0	0	0	0	1	1	0	0	0	0	0	0	2
1875	2	0	0	0	0	0	0	0	0	0	2	0	0	0	0	0	0	0	0	0	1
1876	2	0	0	0	0	0	0	0	1	0	0	0	1	0	0	0	0	0	0	0	2
1877	2	0	0	0	0	2	0	0	0	0	0	0	0	0	0	0	0	0	0	0	1
1878	5	0	0	0	0	0	0	0	0	0	0	0	4	0	0	0	0	0	0	1	2
1879	30	0	0	0	0	0	9	0	1	3	4	0	7	4	1	0	0	0	0	1	8
1880	9	0	0	0	0	0	1	0	1	1	0	0	0	0	2	0	0	0	0	4	5
1881	5	0	0	0	0	0	1	0	0	1	0	0	0	0	1	0	0	0	0	2	4
1882	8	0	0	0	0	0	1	0	0	0	0	0	5	2	0	0	0	0	0	0	3
1883	2	0	0	0	0	0	0	0	0	0	0	0	0	0	0	0	0	0	0	2	1
1884	3	0	0	0	0	0	0	0	0	0	0	0	3	0	0	0	0	0	0	0	1
1885	18	0	0	0	0	0	0	0	0	0	0	0	18	0	0	0	0	0	0	0	1
1886	10	0	0	0	0	0	0	0	0	0	0	0	10	0	0	0	0	0	0	0	1
1887	13	0	0	0	0	0	0	0	0	0	0	0	13	0	0	0	0	0	0	0	1
1888	32	0	0	0	0	28	0	0	0	0	0	0	4	0	0	0	0	0	0	0	2
1889	41	0	0	0	0	25	12	0	0	0	0	0	3	0	0	1	0	0	0	0	4
1890	3	0	0	0	0	0	0	0	0	0	0	0	3	0	0	0	0	0	0	0	1
1891	11	0	0	0	0	9	1	0	0	0	0	0	0	0	1	0	0	0	0	0	3
1892	3	0	0	0	0	0	0	0	0	0	0	0	3	0	0	0	0	0	0	0	1
1893	3	0	0	0	0	0	2	0	0	0	0	0	0	0	1	0	0	0	0	0	2
1894	3	0	0	0	0	3	0	0	0	0	0	0	0	0	0	0	0	0	0	0	1
1895	3	0	0	0	0	0	3	0	0	0	0	0	0	0	0	0	0	0	0	0	1
1896	2	0	0	0	0	0	0	0	0	0	0	0	2	0	0	0	0	0	0	0	1
1897	11	0	0	0	0	3	6	0	0	0	0	0	1	0	0	1	0	0	0	0	4
1898	4	0	0	0	0	0	4	0	0	0	0	0	0	0	0	0	0	0	0	0	1
1899	4	0	0	0	0	4	0	0	0	0	0	0	0	0	0	0	0	0	0	0	1
1900	6	0	0	0	0	0	5	0	0	0	0	0	1	0	0	0	0	0	0	0	2
1901	3	0	0	0	0	1	2	0	0	0	0	0	0	0	0	0	0	0	0	0	2
1902	2	0	0	0	0	2	0	0	0	0	0	0	0	0	0	0	0	0	0	0	1
1903	2	0	0	0	0	0	2	0	0	0	0	0	0	0	0	0	0	0	0	0	1
1904	2	0	0	2	0	0	0	0	0	0	0	0	0	0	0	0	0	0	0	0	1
1905	7	0	0	0	0	0	0	0	0	0	0	0	7	0	0	0	0	0	0	0	1
1906	18	0	1	1	1	1	1	1	1	1	2	0	1	0	1	1	2	1	1	1	16
1907	4	0	0	0	0	0	0	0	0	0	0	0	4	0	0	0	0	0	0	0	1
1908	2	0	0	0	0	0	0	0	0	0	0	0	2	0	0	0	0	0	0	0	1
1909	16	0	0	0	0	0	0	0	0	0	0	0	16	0	0	0	0	0	0	0	1
1910	7	0	0	0	0	0	0	0	0	0	0	0	7	0	0	0	0	0	0	0	1
1911	3	0	0	0	0	0	1	0	0	1	1	0	0	0	0	0	0	0	0	0	3
1912	38	0	0	0	0	0	21	2	0	0	1	0	14	0	0	0	0	0	0	0	4
1913	2	0	0	0	0	0	0	0	0	0	0	0	2	0	0	0	0	0	0	0	1
1914	2	0	0	0	0	0	1	0	0	0	0	0	1	0	0	0	0	0	0	0	2
1915	15	0	0	0	0	7	7	0	0	0	0	0	0	0	0	0	0	0	0	1	3
1916	5	0	0	0	0	0	0	0	0	0	0	0	0	0	0	0	0	0	0	5	1
1917	26	0	0	0	0	17	0	1	0	0	1	0	6	0	0	0	0	0	0	1	5
1918	2	0	0	0	0	0	0	1	0	1	0	0	0	0	0	0	0	0	0	0	2
1919	3	0	0	0	0	0	0	0	1	0	0	0	2	0	0	0	0	0	0	0	2
1920	3	0	0	0	0	0	0	2	0	0	0	0	1	0	0	0	0	0	0	0	2
1921	2	0	0	0	0	0	0	0	0	0	0	0	1	0	0	0	0	0	0	1	2
1922	2	0	0	0	0	0	0	0	0	0	0	0	2	0	0	0	0	0	0	0	1
1923	4	0	0	0	0	0	0	0	0	0	0	0	4	0	0	0	0	0	0	0	1
1924	10	0	0	0	0	0	0	3	0	0	2	0	4	1	0	0	0	0	0	0	4
1925	3	0	0	0	0	0	0	0	0	0	0	0	3	0	0	0	0	0	0	0	1
1926	8	0	0	0	0	3	0	0	0	0	1	0	2	0	0	0	1	0	0	1	5
1927	2	0	0	0	0	0	0	0	0	0	0	0	1	0	0	0	0	0	0	1	2
1928	3	0	0	0	0	0	0	0	0	0	1	0	1	0	0	0	0	0	0	1	3
1929	6	0	0	0	0	0	0	0	0	0	0	0	6	0	0	0	0	0	0	0	1
1930	2	0	0	0	0	0	0	1	0	0	0	0	0	0	0	0	1	0	0	0	2
1931	9	0	0	0	0	0	0	4	1	0	0	0	2	0	0	0	2	0	0	0	4
1932	20	1	1	1	1	1	1	1	1	1	2	1	1	1	1	1	1	1	1	1	19
1933	4	0	0	0	0	1	0	0	0	1	0	1	0	0	0	0	0	0	0	1	4
1934	2	0	0	0	0	0	0	0	0	0	0	0	0	0	0	0	0	1	1	0	2
1935	15	0	0	0	0	0	12	2	0	0	1	0	0	0	0	0	0	0	0	0	3
1936	4	0	0	0	0	0	4	0	0	0	0	0	0	0	0	0	0	0	0	0	1
1937	6	0	0	0	0	0	6	0	0	0	0	0	0	0	0	0	0	0	0	0	1
1938	2	0	0	0	0	0	2	0	0	0	0	0	0	0	0	0	0	0	0	0	1
1939	2	0	0	0	0	0	2	0	0	0	0	0	0	0	0	0	0	0	0	0	1
1940	7	0	0	0	0	0	7	0	0	0	0	0	0	0	0	0	0	0	0	0	1
1941	2	0	0	0	0	0	2	0	0	0	0	0	0	0	0	0	0	0	0	0	1
1942	9	0	0	0	0	0	0	0	0	0	0	0	9	0	0	0	0	0	0	0	1
1943	3	0	0	0	0	0	0	0	0	0	0	0	3	0	0	0	0	0	0	0	1
1944	2	0	0	0	0	0	0	0	0	0	0	0	2	0	0	0	0	0	0	0	1
1945	12	0	0	0	0	0	10	0	0	0	0	0	2	0	0	0	0	0	0	0	2
1946	9	0	0	0	0	0	0	0	0	0	0	0	9	0	0	0	0	0	0	0	1
1947	5	0	0	0	0	0	0	0	0	0	0	0	5	0	0	0	0	0	0	0	1
1948	7	0	0	0	0	0	0	0	0	0	0	0	7	0	0	0	0	0	0	0	1
1949	3	0	0	0	0	0	0	0	0	0	2	0	1	0	0	0	0	0	0	0	2
1950	3	0	0	0	0	0	0	0	0	0	3	0	0	0	0	0	0	0	0	0	1
1951	2	0	0	0	0	0	0	0	0	0	2	0	0	0	0	0	0	0	0	0	1
1952	40	0	0	0	0	5	6	0	9	0	0	0	19	1	0	0	0	0	0	0	5
1953	127	0	0	0	0	7	15	0	41	0	1	0	45	0	0	0	0	0	0	18	6
1954	10	0	0	0	0	0	0	0	0	0	0	0	8	2	0	0	0	0	0	0	2
1955	4	0	0	0	0	1	0	1	0	0	0	0	2	0	0	0	0	0	0	0	3
1956	63	0	0	0	0	0	0	0	0	0	0	0	61	1	0	0	0	0	0	1	3
1957	8	0	0	0	0	1	7	0	0	0	0	0	0	0	0	0	0	0	0	0	2
1958	2	0	0	0	0	0	0	0	0	0	0	0	2	0	0	0	0	0	0	0	1
1959	15	0	0	0	0	0	0	0	0	0	0	0	15	0	0	0	0	0	0	0	1
1960	39	0	0	0	0	0	0	0	3	0	3	0	29	4	0	0	0	0	0	0	4
1961	8	0	0	0	0	0	0	0	0	0	1	0	7	0	0	0	0	0	0	0	2
1962	9	0	0	0	0	0	0	0	0	0	0	0	9	0	0	0	0	0	0	0	1
1963	3	0	0	0	0	0	0	0	0	0	0	0	3	0	0	0	0	0	0	0	1
1964	5	0	0	0	0	0	0	0	0	0	0	0	5	0	0	0	0	0	0	0	1
1965	9	0	0	0	0	0	0	0	0	0	0	0	9	0	0	0	0	0	0	0	1
1966	3	0	0	0	0	0	0	0	0	0	0	0	3	0	0	0	0	0	0	0	1
1967	4	0	0	0	0	0	0	0	0	0	1	0	3	0	0	0	0	0	0	0	2
1968	17	0	0	0	0	0	0	0	0	0	0	0	17	0	0	0	0	0	0	0	1
1969	27	0	0	0	0	0	0	0	0	0	4	0	18	0	0	0	0	0	0	5	3
1970	2	0	0	0	0	0	0	0	0	0	0	0	2	0	0	0	0	0	0	0	1
1971	4	0	0	0	0	0	0	0	0	0	0	0	3	0	0	0	0	0	0	1	2
1972	3	0	0	0	0	0	0	0	0	0	0	0	3	0	0	0	0	0	0	0	1
1973	3	0	0	0	0	0	0	0	0	0	0	0	3	0	0	0	0	0	0	0	1
1974	2	0	0	0	0	0	0	0	0	0	0	0	2	0	0	0	0	0	0	0	1
1975	2	0	0	0	0	0	0	0	0	0	0	0	2	0	0	0	0	0	0	0	1
1976	3	0	0	0	0	0	0	0	0	0	0	0	0	0	0	0	0	0	0	3	1
1977	16	0	0	0	0	0	0	0	0	0	0	0	14	0	0	0	0	0	0	2	2
1978	10	0	0	0	0	0	0	0	0	0	1	0	0	0	0	0	0	0	0	9	2
1979	45	1	3	2	1	2	2	2	2	2	1	2	2	8	3	3	2	2	3	2	19
1980	4	0	0	0	1	0	0	0	0	0	1	0	0	1	0	0	1	0	0	0	4
1981	4	0	0	0	1	0	0	0	0	0	3	0	0	0	0	0	0	0	0	0	2
1982	15	0	0	0	0	0	8	0	0	0	7	0	0	0	0	0	0	0	0	0	2
1983	3	0	0	0	0	0	3	0	0	0	0	0	0	0	0	0	0	0	0	0	1
1984	5	0	0	0	0	0	5	0	0	0	0	0	0	0	0	0	0	0	0	0	1
1985	4	0	0	0	0	0	4	0	0	0	0	0	0	0	0	0	0	0	0	0	1
1986	2	0	0	0	0	0	2	0	0	0	0	0	0	0	0	0	0	0	0	0	1
1987	6	0	0	0	0	0	6	0	0	0	0	0	0	0	0	0	0	0	0	0	1
1988	10	0	0	0	0	0	0	0	0	0	0	0	0	0	0	0	0	0	0	10	1
1989	3	0	0	0	0	0	0	0	0	0	0	0	0	0	0	0	0	0	0	3	1
1990	3	0	0	0	0	0	0	0	0	0	0	0	0	0	0	0	0	0	0	3	1
1991	8	0	0	0	0	0	0	0	0	0	0	0	0	0	0	0	0	0	0	8	1
1992	7	0	0	0	0	1	1	0	0	0	1	1	0	0	1	0	1	0	1	0	7
1993	2	0	2	0	0	0	0	0	0	0	0	0	0	0	0	0	0	0	0	0	1
1994	4	0	0	0	0	0	0	0	0	0	0	0	3	0	0	0	0	0	0	1	2
1995	2	0	0	0	0	0	0	1	0	0	1	0	0	0	0	0	0	0	0	0	2
1996	2	0	0	0	0	0	0	0	0	0	0	0	2	0	0	0	0	0	0	0	1
1997	3	0	0	0	0	0	0	0	0	0	0	0	3	0	0	0	0	0	0	0	1
1998	3	0	0	0	0	0	0	0	0	0	0	0	3	0	0	0	0	0	0	0	1
[truncated: 19,522 more rows]

## Sheet: S12-2
S12-2: Selected expanded gene families in C. vestalis and D. collaris relative to other arthropods.
Abbreviation	Gene name	T. urticae	C. lectularius	P. humanus	A. mellifera	L. albipes	C. floridanum	C. vestalis	M. demolitor	D. semiclausum	D. collaris	C. solmsi	N. vitripennis	Camponotus floridanus	D. plexippus	B. mori	P. xylostella	D. melanogaster	A. gambiae	T. castaneum
Expanded gene families
CDK1	hypothetical protein; K02087 cyclin-dependent kinase 1 [EC:2.7.11.22 2.7.11.23]	3	3	3	3	4	12	19	4	9	7	4	9	3	3	4	2	3	3	3
PLA2s	phospholipase A2-like; K01047 secretory phospholipase A2 [EC:3.1.1.4]	1	1	1	3	2	2	11	9	7	7	1	3	3	2	10	3	3	5	4
SKP1	S-phase kinase-associated protein 1A; K03094 S-phase kinase-associated protein 1	1	1	1	1	1	4	9	3	1	1	1	7	3	1	1	1	7	1	1
RNASET2	ribonuclease Oy; K01166 ribonuclease T2 [EC:3.1.27.1]	2	1	1	1	0	1	9	5	1	2	1	6	1	1	1	3	1	1	1
CA7	ca7; carbonic anhydrase VII (EC:4.2.1.1); K01672 carbonic anhydrase [EC:4.2.1.1]	2	0	0	0	0	1	7	3	1	2	0	2	0	1	0	1	0	0	0
NFX1	GJ23514 gene product from transcript GJ23514-RA; K12236 transcriptional repressor NF-X1	1	0	0	0	0	0	1	0	19	0	0	0	18	0	0	0	0	0	5
innexin	innexin unc-9; K03132 transcription initiation factor TFIID subunit 7	2	5	7	4	5	8	5	7	14	5	6	5	6	6	4	8	8	6	8
Transposase	gag-pol fusion protein (EC:3.4.23.- 3.1.26.4 2.7.7.7 2.7.7.49); K07497 putative transposase	1	0	0	0	0	0	1	0	12	0	0	0	1	0	0	0	0	0	0
SCPEP1	retinoid-inducible serine carboxypeptidase-like; K09646 serine carboxypeptidase 1 [EC:3.4.16.-]	2	6	4	2	2	5	10	10	12	2	1	8	4	6	6	6	5	3	6
SENP1	sentrin-specific protease 1-like; K08592 sentrin-specific protease 1 [EC:3.4.22.68]	1	0	0	0	0	0	3	0	10	7	0	0	0	0	0	0	0	0	0
HUWE1	hypothetical protein; K10592 E3 ubiquitin-protein ligase HUWE1 [EC:2.3.2.26]	2	1	1	2	1	1	3	1	8	1	2	1	1	3	2	3	2	1	1
NEP	neprilysins	4	11	5	7	7	11	29	29	26	32	7	18	6	4	4	6	4	4	13
histone H4	histone H4; K11254 histone H4	3	4	6	3	5	18	11	12	8	50	6	19	3	2	3	7	23	8	1
histone H2A	histone H2A; K11251 histone H2A	3	11	5	4	6	22	12	15	11	35	9	18	5	4	7	7	20	6	5
histone H3	histone H3-like; K11253 histone H3	1	6	7	5	8	15	16	16	16	40	9	18	6	3	3	5	26	10	6
histone H2B	histone H2B-like; K11252 histone H2B	5	8	6	3	5	17	10	11	11	39	8	16	4	2	1	5	23	8	4
TUBA5	Tubulin alpha-5, putative; K07374 tubulin alpha	2	0	0	0	4	0	11	0	3	42	0	6	6	0	0	0	0	0	1
insulysin	insulin-degrading enzyme; K01408 insulysin [EC:3.4.24.56]	1	2	2	2	2	3	2	3	3	21	2	3	3	3	2	5	3	2	2
ELOVL	elongation of very long chain fatty acids protein AAEL008004-like; K10249 elongation of very long chain fatty acids protein 4 [EC:2.3.1.199]	4	12	13	11	14	11	11	10	10	22	8	11	15	15	13	20	10	19	13
ABCD3	ATP-binding cassette sub-family D member 3-like; K05677 ATP-binding cassette, subfamily D (ALD), member 3	1	0	0	0	0	0	6	0	6	8	0	1	0	0	0	0	0	0	2
cytohesin	serine/threonine-protein phosphatase 6 regulatory ankyrin repeat subunit A-like; K18441 cytohesin	2	3	0	0	0	0	0	0	2	6	0	0	0	0	0	0	0	0	0
ZBED1	zinc finger BED domain-containing protein 1-like; K14864 tRNA (cytidine32/guanosine34-2'-O)-methyltransferase [EC:2.1.1.205]	2	1	0	0	1	0	7	11	11	28	0	2	9	0	0	1	0	0	0
SCD	acyl-CoA Delta(11) desaturase-like; K00507 stearoyl-CoA desaturase (delta-9 desaturase) [EC:1.14.19.1]	2	8	6	7	18	12	8	12	7	30	7	15	12	10	18	13	7	8	15
FAS	fatty acid synthase-like; K00665 fatty acid synthase, animal type [EC:2.3.1.85]	1	5	3	2	4	2	4	3	2	17	4	7	9	3	6	2	3	3	8
Apo-D	apolipoprotein D-like; K03098 apolipoprotein D and lipocalin family protein	1	3	2	2	2	2	4	5	7	13	2	1	1	3	3	5	2	3	1
IAP	apoptosis 1 inhibitor-like; K04725 E3 ubiquitin-protein ligase XIAP [EC:2.3.2.27]	2	2	2	3	5	2	5	6	1	19	1	2	5	2	2	1	2	5	2
PARP	Parp; poly [ADP-ribose] polymerase; K10798 poly [ADP-ribose] polymerase [EC:2.4.2.30]	1	1	1	1	2	1	1	5	3	10	1	2	1	1	1	2	1	1	1
Tret	Tret1-2; Trehalose transporter 1-2; K14258 facilitated trehalose transporter	1	17	9	17	17	18	21	18	18	36	8	23	18	26	22	41	14	17	42
esterase E4-like	esterase E4-like; K01049 acetylcholinesterase [EC:3.1.1.7]	2	27	5	16	13	24	16	28	15	44	4	30	20	44	53	41	24	33	36
SPOP	protein roadkill; K10523 speckle-type POZ protein	1	1	1	1	1	18	44	43	25	49	1	68	1	2	2	2	1	1	1

## Sheet: S12-3
S12-3: Expanded and decreased gene families in C. vestalis
Family ID	Gene name	p value	T. urticae	C. lectularius	P. humanus	A. mellifera	L. albipes	Camponotus floridanus	C. vestalis	M. demolitor	D. semiclausum	D. collaris	C. solmsi	N. vitripennis	C. floridanum	D. plexippus	B. mori	P. xylostella	D. melanogaster	A. gambiae	T. castaneum
Expanded gene families
318	uncharacterized LOC104905624; K05658 ATP-binding cassette, subfamily B (MDR/TAP), member 1 [EC:3.6.3.44]	0	2	0	0	0	4	6	11	0	3	42	0	6	0	0	0	0	0	0	1
437	ATP-sensitive inward rectifier potassium channel 11-like; K05330 potassium inwardly-rectifying channel subfamily J, other	0	1	0	0	0	0	0	6	0	6	8	0	1	0	0	0	0	0	0	2
778	GF22164 gene product from transcript GF22164-RA; K02174 broad	0.0472	1	2	5	2	4	3	4	3	6	5	3	4	2	3	4	4	1	3	2
919	Akt1, GB15685; RAC serine/threonine-protein kinase; K04456 RAC serine/threonine-protein kinase [EC:2.7.11.1]	0.0003	1	0	0	0	1	0	3	0	2	0	0	0	0	0	1	0	0	0	0
1168	Dhr-1, BmDHR-1, DHR; diapause hormone receptor-1; K05052 neuromedin U receptor 1	0.0011	2	3	2	2	2	2	3	2	2	4	0	4	2	3	1	8	3	2	4
1265	Cdk1, cdc2; cyclin dependent kinase 1; K02087 cyclin-dependent kinase 1 [EC:2.7.11.22 2.7.11.23]	0.0024	1	0	0	0	0	0	2	0	0	4	0	1	0	0	0	0	0	0	0
1629	hypothetical protein; K02087 cyclin-dependent kinase 1 [EC:2.7.11.22 2.7.11.23]	0	1	2	2	2	2	2	12	2	7	4	2	4	7	2	2	0	2	2	2
1637	cyclin-dependent kinase 9; K02211 cyclin-dependent kinase 9 [EC:2.7.11.22 2.7.11.23]	0.0001	2	1	1	1	2	1	7	2	2	3	2	5	5	1	2	2	1	1	1
2222	GF21222 gene product from transcript GF21222-RA; K07739 elongator complex protein 3 [EC:2.3.1.48]	0.0023	1	2	2	3	3	4	4	2	3	4	2	2	3	12	6	7	5	6	2
2907	endothelin-converting enzyme 1; K01415 endothelin-converting enzyme [EC:3.4.24.71]	0.0007	1	1	0	0	1	0	2	0	3	6	2	1	0	0	0	0	0	0	0
2958	phospholipase A2-like; K01047 secretory phospholipase A2 [EC:3.1.1.4]	0	1	1	1	3	2	3	11	9	7	7	1	3	2	2	10	3	3	5	4
3414	ghrA; bifunctional glyoxylate/hydroxypyruvate reductase A (EC:1.1.1.79 1.1.1.81); K12972 glyoxylate/hydroxypyruvate reductase A [EC:1.1.1.79 1.1.1.81]	0.0482	1	1	0	0	0	0	2	0	0	0	0	0	0	0	0	1	0	0	0
3768	hypothetical protein; K10393 kinesin family member 2/24	0	1	6	2	2	4	1	6	1	8	6	2	1	2	1	2	4	2	1	2
3903	putative dedicator of cytokinesis protein 5; K12367 dedicator of cytokinesis protein 2	0	1	3	1	2	2	2	7	2	2	2	2	7	5	3	4	4	8	6	6
4591	CG33337 gene product from transcript CG33337-RB (EC:2.3.-.- 2.3.1.-); K00680	0	7	1	2	1	1	1	4	1	2	2	1	6	3	0	0	0	11	2	2
4691	retinaldehyde-binding protein 1-like; K19625 retinaldehyde-binding protein 1	0	1	12	6	7	6	15	12	9	8	10	4	13	13	23	25	21	17	28	21
5635	glucose dehydrogenase [FAD, quinone]-like; K00108 choline dehydrogenase [EC:1.1.99.1]	0.0001	1	0	0	1	0	0	3	0	1	0	2	1	4	0	2	0	0	0	0
5740	hypothetical protein; K10587 ubiquitin-protein ligase E3 A [EC:2.3.2.26]	0.0001	2	1	1	2	1	1	3	1	8	1	2	1	1	3	2	3	2	1	1
6159	ca7; carbonic anhydrase VII (EC:4.2.1.1); K01672 carbonic anhydrase [EC:4.2.1.1]	0.0003	2	0	0	0	0	0	7	3	1	2	0	2	1	1	0	1	0	0	0
6297	wee, GB19689; Wee1-like protein kinase; K06632 wee1-like protein kinase [EC:2.7.11.1]	0.0131	1	1	1	1	1	1	4	1	1	3	2	2	1	0	1	3	2	2	2
6592	hypothetical protein; K01262 Xaa-Pro aminopeptidase [EC:3.4.11.9]	0.0023	1	5	3	2	2	2	4	2	4	3	1	2	1	2	4	9	2	3	2
7175	GB17129; e3 ubiquitin-protein ligase IAP-3-like; K04725 E3 ubiquitin-protein ligase XIAP [EC:2.3.2.27]	0	24	0	0	0	0	0	7	0	0	7	0	1	0	0	0	1	0	2	0
8570	fatty-acid amide hydrolase 2-B-like; K19176 fatty acid amide hydrolase 2 [EC:3.5.1.99]	0.0352	2	3	2	3	4	3	5	3	2	4	1	2	3	6	5	8	5	5	4
8593	S-phase kinase-associated protein 1A; K03094 S-phase kinase-associated protein 1	0	1	1	1	1	1	3	9	3	1	1	1	7	4	1	1	1	7	1	1
9292	GB17836; v-type proton ATPase 21 kDa proteolipid subunit-like; K03661 V-type H+-transporting ATPase 21kDa proteolipid subunit	0.0278	2	1	1	1	1	1	2	1	3	1	1	3	1	1	1	5	2	1	2
10130	enolase-like; K01689 enolase [EC:4.2.1.11]	0.0184	1	1	1	2	2	1	4	2	7	3	2	2	2	3	2	3	1	1	3
11487	ribonuclease Oy; K01166 ribonuclease T2 [EC:3.1.27.1]	0	2	1	1	1	0	1	9	5	1	2	1	6	1	1	1	3	1	1	1
12414	sentrin-specific protease 1; K08592 sentrin-specific protease 1 [EC:3.4.22.68]	0	1	0	0	0	0	0	3	0	10	7	0	0	0	0	0	0	0	0	0
14787	hypothetical protein; K03115 casein kinase II subunit beta	0.0001	1	1	1	1	0	1	2	1	2	1	1	1	1	1	1	2	18	1	1
15575	transcription initiation factor IIA subunit 2; K03123 transcription initiation factor TFIIA small subunit	0.0049	2	1	1	1	5	1	3	1	2	2	0	2	1	1	1	0	2	1	1
Decreased gene families
13	Ras-related and estrogen-regulated growth inhibitor-like protein	0.0021	1	3	1	1	1	2	0	2	0	1	0	2	3	4	5	6	2	4	4
273	echinoderm microtubule-associated protein-like 1/2	0	2	0	0	0	8	6	2	15	11	7	0	61	5	0	0	0	0	0	17
504	anaphase-promoting complex subunit 8	0	1	0	0	0	1	7	0	14	1	0	0	26	0	0	0	0	0	0	16
872	ATP-binding cassette, subfamily F, member 3	0.0217	1	0	0	0	0	0	0	1	0	0	0	0	0	1	0	0	0	0	0
1134	neuropeptide Y receptor	0.0289	1	0	1	0	2	1	0	1	0	0	0	0	0	2	1	0	0	0	0
1299	ribonucleoside-diphosphate reductase beta chain [EC:1.17.4.1]	0	1	0	0	0	0	1	0	2	0	7	0	23	6	0	0	0	0	0	2
2646	limbic system-associated membrane protein;opioid binding protein/cell adhesion molecule-like	0	1	14	12	13	13	14	11	14	15	15	10	14	15	15	8	16	17	21	12
2701	carboxylesterase 2 [EC:3.1.1.1 3.1.1.84 3.1.1.56]	0	2	27	5	16	13	20	16	28	15	44	4	30	24	44	53	41	24	33	36
2960	acetylcholinesterase [EC:3.1.1.7]	0.0466	1	1	1	0	1	0	0	1	0	0	0	0	2	1	0	0	1	1	1
3018	stearoyl-CoA desaturase (delta-9 desaturase) [EC:1.14.19.1]	0	2	8	6	7	18	12	8	12	7	30	7	15	12	10	18	13	7	8	15
3052	DNA-3-methyladenine glycosylase [EC:3.2.2.21]	0.0351	1	2	1	0	0	0	0	1	0	3	0	2	1	0	0	0	0	0	1
3086	17beta-estradiol 17-dehydrogenase / 3alpha(17beta)-hydroxysteroid dehydrogenase (NAD+) [EC:1.1.1.62 1.1.1.239];	0	1	5	2	1	1	0	0	1	1	1	0	1	1	21	17	18	5	3	1
3241	tubulin beta	0.0312	1	0	0	0	0	0	0	1	1	0	0	0	1	1	1	0	0	0	0
3522	histone H1/5	0	1	6	0	1	4	1	5	13	7	12	6	9	9	0	0	0	23	5	4
4518	phosphatidate phosphatase [EC:3.1.3.4]	0.0001	2	6	2	1	2	2	0	2	0	1	0	2	3	6	4	2	7	2	1
5337	hepatic leukemia factor	0.0079	1	1	1	1	3	1	0	1	1	0	1	1	0	1	0	4	2	0	1
5629	glucose dehydrogenase (acceptor) [EC:1.1.5.9]	0	3	21	15	19	17	16	12	14	16	13	16	37	32	30	37	36	14	23	27
6776	serpin B	0	16	2	8	3	2	3	5	8	13	9	4	4	10	13	11	13	22	7	24
6923	adenylate cyclase 8 [EC:4.6.1.1]	0.0498	1	0	0	0	0	0	0	1	2	1	0	1	0	1	2	2	0	0	1
7023	cytochrome c oxidase assembly factor 4	0.0356	1	0	1	0	0	1	0	1	0	0	0	0	1	1	0	1	0	0	0
7957	chitinase [EC:3.2.1.14]	0	2	3	2	3	4	4	2	4	4	4	2	8	8	7	3	8	6	11	13
10977	myeloma-overexpressed gene 2 protein homolog	0.0326	1	1	0	0	1	1	0	1	0	0	0	0	1	1	0	0	1	0	1
11048	acyl-coenzyme A thioesterase 13 [EC:3.1.2.-]	0.0178	1	0	1	0	1	1	0	2	3	2	1	1	1	1	2	3	2	1	4

## Sheet: S12-4
S12-4: Expanded and decreased gene families in D. collaris
Family ID	Gene name	p value	T. urticae	C. lectularius	P. humanus	A. mellifera	L. albipes	Camponotus floridanus	C. vestalis	M. demolitor	D. semiclausum	D. collaris	C. solmsi	N. vitripennis	C. floridanum	D. plexippus	B. mori	P. xylostella	D. melanogaster	A. gambiae	T. castaneum
Expanded gene families
66	venom protease-like; K09640 transmembrane protease, serine 9 [EC:3.4.21.-]	0	1	2	5	3	3	4	4	5	5	7	3	12	9	22	9	5	55	38	20
307	uncharacterized LOC102707106; K12619 5'-3' exoribonuclease 2 [EC:3.1.13.-]	0.0001	1	0	0	0	1	3	1	0	0	5	0	0	0	1	0	0	0	0	0
318	Tubulin alpha-5, putative; K07374 tubulin alpha	0	2	0	0	0	4	6	11	0	3	42	0	6	0	0	0	0	0	0	1
329	insulin-degrading enzyme; K01408 insulysin [EC:3.4.24.56]	0	1	2	2	2	2	3	2	3	3	21	2	3	3	3	2	5	3	2	2
332	elongation of very long chain fatty acids protein AAEL008004-like; K10249 elongation of very long chain fatty acids protein 4 [EC:2.3.1.199]	0	4	12	13	11	14	15	11	10	10	22	8	11	11	15	13	20	10	19	13
437	ATP-binding cassette sub-family D member 3-like; K05677 ATP-binding cassette, subfamily D (ALD), member 3	0	1	0	0	0	0	0	6	0	6	8	0	1	0	0	0	0	0	0	2
645	ZNF84; zinc finger protein 84; K09228 KRAB domain-containing zinc finger protein	0.0093	1	0	0	0	0	0	1	0	0	2	0	0	0	1	1	4	0	0	0
876	multidrug resistance protein 1A; K05658 ATP-binding cassette, subfamily B (MDR/TAP), member 1 [EC:3.6.3.44]	0.0023	2	2	4	1	1	1	2	2	2	4	1	0	0	9	5	8	4	1	2
1008	serine/threonine-protein phosphatase 6 regulatory ankyrin repeat subunit A-like; K18441 cytohesin	0.0101	2	3	0	0	0	0	0	0	2	6	0	0	0	0	0	0	0	0	0
1168	Dhr-1, BmDHR-1, DHR; diapause hormone receptor-1; K05052 neuromedin U receptor 1	0.0011	2	3	2	2	2	2	3	2	2	4	0	4	2	3	1	8	3	2	4
1265	-	0.0024	1	0	0	0	0	0	2	0	0	4	0	1	0	0	0	0	0	0	0
1299	F19G12.2; Uncharacterized protein; K00526 ribonucleoside-diphosphate reductase beta chain [EC:1.17.4.1]	0	1	0	0	0	0	1	0	2	0	7	0	23	6	0	0	0	0	0	2
1335	potassium/sodium hyperpolarization-activated cyclic nucleotide-gated channel 4-like; K04957 hyperpolarization activated cyclic nucleotide-gated potassium channel 4	0.0024	1	1	4	5	5	5	5	5	4	7	5	5	5	3	3	0	1	4	10
1832	zinc finger BED domain-containing protein 1-like; K14864 tRNA (cytidine32/guanosine34-2'-O)-methyltransferase [EC:2.1.1.205]	0	2	1	0	0	1	9	7	11	11	28	0	2	0	0	0	1	0	0	0
2073	AGAP007985-PA; K09452 homeobox protein aristaless-related	0	1	0	4	1	0	3	0	0	0	2	1	0	0	3	8	4	0	2	1
2211	GH11350 gene product from transcript GH11350-RA; K09646 serine carboxypeptidase 1 [EC:3.4.16.-]	0.0167	1	0	1	0	0	1	1	0	1	2	0	0	0	2	0	4	0	1	1
2316	uncharacterized LOC105190500; K00128 aldehyde dehydrogenase (NAD+) [EC:1.2.1.3]	0	2	0	0	0	6	5	0	0	0	2	0	1	0	0	0	0	0	0	0
2654	putative fatty acyl-CoA reductase CG5065; K13356 alcohol-forming fatty acyl-CoA reductase [EC:1.2.1.84]	0	2	13	10	7	11	12	7	8	8	14	7	14	10	16	19	24	16	15	24
2659	putative fatty acyl-CoA reductase CG5065; K13356 alcohol-forming fatty acyl-CoA reductase [EC:1.2.1.84]	0.0012	1	1	2	1	1	1	2	3	3	6	1	7	4	1	1	1	1	1	1
2688	CYP6AS30; cytochrome P450 6AS30; K14999 cytochrome P450, family 6 [EC:1.14.-.-]	0	11	28	9	29	34	28	29	20	17	47	11	44	39	26	24	23	33	42	63
2701	esterase E4-like; K01049 acetylcholinesterase [EC:3.1.1.7]	0	2	27	5	16	13	20	16	28	15	44	4	30	24	44	53	41	24	33	36
2905	endothelin-converting enzyme, putative (EC:3.4.24.71); K08635 membrane metallo-endopeptidase-like 1	0	1	4	2	4	3	3	2	4	4	15	2	2	1	1	1	1	2	2	2
2907	endothelin-converting enzyme 1; K01415 endothelin-converting enzyme [EC:3.4.24.71]	0.0007	1	1	0	0	1	0	2	0	3	6	2	1	0	0	0	0	0	0	0
3018	acyl-CoA Delta(11) desaturase-like; K00507 stearoyl-CoA desaturase (delta-9 desaturase) [EC:1.14.19.1]	0	2	8	6	7	18	12	8	12	7	30	7	15	12	10	18	13	7	8	15
3052	uncharacterized LOC724157; K03652 DNA-3-methyladenine glycosylase [EC:3.2.2.21]	0.0351	1	2	1	0	0	0	0	1	0	3	0	2	1	0	0	0	0	0	1
3053	Tret1-2; Trehalose transporter 1-2; K14258 facilitated trehalose transporter	0	1	17	9	17	17	18	21	18	18	36	8	23	18	26	22	41	14	17	42
3085	AGAP005503-PA; K15890 NADP+-dependent farnesol dehydrogenase [EC:1.1.1.216]	0	2	9	2	6	9	7	9	6	12	15	2	20	6	2	4	4	10	9	18
3093	short-chain dehydrogenase (EC:1.-.-.-); K00540	0.001	1	9	1	1	1	2	0	0	0	2	1	0	3	1	2	1	1	1	2
3095	histone H2B-like; K11252 histone H2B	0	5	8	6	3	5	4	10	11	11	39	8	16	17	2	1	5	23	8	4
3101	estradiol 17-beta-dehydrogenase 8; K13370 17beta-estradiol 17-dehydrogenase / 3alpha(17beta)-hydroxysteroid dehydrogenase (NAD+) [EC:1.1.1.62 1.1.1.239]	0	1	2	1	1	1	13	0	0	1	3	1	1	1	1	1	4	1	1	1
3165	fatty acid synthase-like; K00665 fatty acid synthase, animal type [EC:2.3.1.85]	0.0001	3	0	0	0	7	1	0	0	0	2	0	0	0	0	0	1	0	0	0
3167	fatty acid synthase-like; K00665 fatty acid synthase, animal type [EC:2.3.1.85]	0	1	5	3	2	4	9	4	3	2	17	4	7	2	3	6	2	3	3	8
3234	tubulin alpha chain-like; K07374 tubulin alpha	0.0023	1	14	5	5	6	5	6	5	7	10	4	5	3	3	4	4	5	6	4
3418	protein roadkill; K10523 speckle-type POZ protein	0	1	1	1	1	1	1	44	43	25	49	1	68	18	2	2	2	1	1	1
3448	GA14114 gene product from transcript GA14114-RA (EC:2.8.2.-); K01016 estrone sulfotransferase [EC:2.8.2.4]	0	1	8	5	3	2	5	1	2	4	8	1	5	5	8	8	2	4	13	5
3517	hypothetical protein; K11252 histone H2B	0.0222	1	1	0	1	0	0	1	1	0	3	0	0	0	0	1	0	0	1	0
3518	histone H3-like; K11253 histone H3	0	1	6	7	5	8	6	16	16	16	40	9	18	15	3	3	5	26	10	6
3522	GH10182 gene product from transcript GH10182-RA; K11275 histone H1/5	0	1	6	0	1	4	1	5	13	7	12	6	9	9	0	0	0	23	5	4
4470	venom acid phosphatase Acph-1-like; K19283 prostatic aicd phosphatase [EC:3.1.3.2 3.1.3.5]	0	6	8	2	9	8	11	9	11	6	15	7	28	18	5	4	5	5	3	12
4726	cytochrome P450 4C1-like; K15001 cytochrome P450, family 4 [EC:1.14.-.-]	0	2	12	9	5	5	21	12	10	15	26	11	28	19	24	28	28	32	44	39
4917	sensory neuron membrane protein 2-like; K12384 lysosome membrane protein 2	0.0056	4	4	2	2	2	2	2	2	2	6	2	5	6	2	3	5	2	2	4
5012	N-acetylneuraminate lyase-like; K01639 N-acetylneuraminate lyase [EC:4.1.3.3]	0.0045	1	1	1	1	1	1	1	2	1	2	2	4	4	1	5	2	0	1	2
5133	-	0.0001	1	3	3	4	3	3	6	6	4	7	2	6	6	4	4	6	11	9	2
5430	aminopeptidase N-like; K11140 aminopeptidase N [EC:3.4.11.2]	0	1	9	4	3	1	6	10	16	5	8	1	6	2	10	7	9	15	19	7
5474	lipase 1-like; K01052 lysosomal acid lipase/cholesteryl ester hydrolase [EC:3.1.1.13]	0	45	12	4	4	4	23	6	6	7	14	5	25	17	21	21	31	23	13	19
5678	myosin-VIIa; K10359 myosin VII	0.0397	1	0	0	1	0	0	0	0	1	2	0	0	0	1	0	0	0	0	0
5851	apolipoprotein D-like; K03098 apolipoprotein D and lipocalin family protein	0.0001	1	3	2	2	2	1	4	5	7	13	2	1	2	3	3	5	2	3	1
5996	cycK; hypothetical protein; K15188 cyclin T	0.0129	1	1	1	1	1	1	6	6	2	5	1	2	4	1	1	1	1	1	1
6029	glutamate receptor ionotropic, kainate 2-like; K05202 glutamate receptor, ionotropic kainate 2	0.0038	1	5	3	5	4	6	3	3	3	6	2	3	2	8	9	11	8	5	7
6157	carbonic anhydrase 9-like; K01672 carbonic anhydrase [EC:4.2.1.1]	0.0075	2	5	3	7	8	6	5	4	5	7	4	4	6	4	3	4	12	10	4
6159	carbonic anhydrase 3-like; K01672 carbonic anhydrase [EC:4.2.1.1]	0.0003	2	0	0	0	0	0	7	3	1	2	0	2	1	1	0	1	0	0	0
6952	ADAMTS1; ADAM metallopeptidase with thrombospondin type 1 motif, 1; K08617 a disintegrin and metalloproteinase with thrombospondin motifs 1 [EC:3.4.24.-]	0	1	1	1	1	1	2	9	13	3	9	1	6	2	1	1	1	1	1	1
7175	GB17129; e3 ubiquitin-protein ligase IAP-3-like; K04725 E3 ubiquitin-protein ligase XIAP [EC:2.3.2.27]	0	24	0	0	0	0	0	7	0	0	7	0	1	0	0	0	1	0	2	0
7179	apoptosis 1 inhibitor-like; K04725 E3 ubiquitin-protein ligase XIAP [EC:2.3.2.27]	0	2	2	2	3	5	5	5	6	1	19	1	2	2	2	2	1	2	5	2
7587	argD; acetylornithine transaminase protein; K00821 acetylornithine/N-succinyldiaminopimelate aminotransferase [EC:2.6.1.11 2.6.1.17]	0.0242	2	4	2	2	1	2	2	1	1	5	3	2	2	0	1	2	1	1	1
8185	GB18702; alkaline phosphatase 4-like; K01077 alkaline phosphatase [EC:3.1.3.1]	0.0035	1	3	4	4	4	3	4	4	4	6	2	2	2	6	8	3	12	9	6
8560	histone H2A; K11251 histone H2A	0	3	11	5	4	6	5	12	15	11	35	9	18	22	4	7	7	20	6	5
10328	histone H4; K11254 histone H4	0	3	4	6	3	5	3	11	12	8	50	6	19	18	2	3	7	23	8	1
10373	adh1; zinc-binding dehydrogenase (EC:1.1.1.1 1.6.5.5); K00001 alcohol dehydrogenase [EC:1.1.1.1]; K00344 NADPH2:quinone reductase [EC:1.6.5.5]	0.0286	4	4	1	2	1	1	1	1	1	2	0	1	1	1	1	5	0	0	3
12108	GF14759 gene product from transcript GF14759-RA; K07819 beta-1,3-galactosyltransferase 1 [EC:2.4.1.-]	0.0027	1	3	3	3	4	2	2	3	3	6	3	2	3	3	3	9	6	3	5
12671	GB14701; mevalonate kinase-like; K00869 mevalonate kinase [EC:2.7.1.36]	0.0265	1	1	1	1	1	10	1	1	1	2	1	1	1	1	1	1	1	1	1
12794	ornithine decarboxylase 2-like; K01581 ornithine decarboxylase [EC:4.1.1.17]	0.0021	1	2	1	1	2	3	2	2	2	5	2	4	3	3	1	0	2	5	1
13300	Parp; poly [ADP-ribose] polymerase; K10798 poly [ADP-ribose] polymerase [EC:2.4.2.30]	0	1	1	1	1	2	1	1	5	3	10	1	2	1	1	1	2	1	1	1
15497	rnh1; ribonuclease H1; K03469 ribonuclease HI [EC:3.1.26.4]	0.0061	1	1	0	4	1	1	1	3	2	5	1	1	1	1	1	2	1	1	1
16110	-	0.0011	2	2	3	1	1	1	1	1	1	4	1	1	2	6	1	0	5	2	1
Decreased gene families
886	ATP-binding cassette, subfamily C (CFTR/MRP), member 4	0	5	3	2	5	5	5	9	10	6	4	9	17	17	8	6	11	11	7	32
2800	serine carboxypeptidase 1 [EC:3.4.16.-]	0	2	6	4	2	2	4	10	10	12	2	1	8	5	6	6	6	5	3	6
11179	transcription initiation factor TFIID subunit 7	0	2	5	7	4	5	6	5	7	14	5	6	5	8	6	4	8	8	6	8
