# Supplementary material for: The genomes of two parasitic wasps that parasitize the diamondback moth
Source: BMC Genomics. 2019 Nov 21;20:893. doi: 10.1186/s12864-019-6266-0 (PMC6873472; doi:10.1186/s12864-019-6266-0)
Supplement: Supplementary file 4 — Additional file 4: Table S14. Expression level of immune and detoxification genes in C. vestalis and D. collaris.1. Kanehisa M, Goto S: KEGG: kyoto encyclopedia of genes and genomes. Nucleic Acids Res. 2000; 28(1): 27–30. [file 12864_2019_6266_MOESM4_ESM.xlsx]

## Sheet: Table S14
Table S14. Expression profiles (FPKM values) for immune and detoxification genes in C. vestalis and D. collaris
	Table S14-1. Expreesion profile (FPKM value) of C. vestalis immnue genes
	Table S14-2. Expreesion profile (FPKM value) of D. collaris immnue genes
	Table S14-2. Expreesion profile (FPKM value) of C. vestalis detoxification genes
	Table S14-3. Expreesion profile (FPKM value) of D. collaris detoxification genes
Abbreviation
	PGRP	Peptidoglycan-recognition protein
	BGBP	1,3-beta-D Glucan Binding Protein
	GALE	Galactoside-Binding Lectins
	FREP	Fibrinogen-Related Proteins
	CTL	C-Type Lectins
	SCRA	Class A Scavenger Receptors
	SCRB	Class B Scavenger Receptors
	SCRC	Class C Scavenger Receptors
	PPO	Prophenoloxidases
	LYS	Lysozymes
	AMP	Anti-Microbial Peptides
	CASP	Caspases
	IAP	Inhibitors of Apoptosis
	CAT	Catalases
	PRDX	Peroxidases
	SOD	Superoxide Dismutatses
	CLIP	CLIP-Domain Serine Proteases

## Sheet: Table S14-1
Table S10-1. Expreesion profile (FPKM value) of C. vestalis immnue genes
Gene Name	Gene ID	Annotation	Egg	Larva	Pupa	Fe_Adult	Tera	Venom Gland
PGRP	Cotesia_vestalis|OGS1.0|CVE01407	annotation: Peptidoglycan-recognition protein SC2	0.52	4.75	0	50.61	18.15	2.3
PGRP	Cotesia_vestalis|OGS1.0|CVE01680	annotation: Peptidoglycan-recognition protein LF	3.49	21.46	25.62	33.15	314.13	48.47
PGRP	Cotesia_vestalis|OGS1.0|CVE02183	annotation: Peptidoglycan-recognition protein SB1	0	115.86	6.28	6.36	0.91	0.8
PGRP	Cotesia_vestalis|OGS1.0|CVE12371	annotation: Peptidoglycan-recognition protein 2	0.62	47.54	0	50.5	1.44	0
BGBP	Cotesia_vestalis|OGS1.0|CVE01034	annotation: Beta-1,3-glucan-binding protein	2.92	9.54	29.14	38.47	11.26	33.07
BGBP	Cotesia_vestalis|OGS1.0|CVE06139	annotation: Beta-1,3-glucan-binding protein	0.67	12.25	6	6.58	0.73	0
GALE	Cotesia_vestalis|OGS1.0|CVE02231	annotation: Galectin-4	5.44	19	31.87	32.66	103.76	22.85
GALE	Cotesia_vestalis|OGS1.0|CVE10241	annotation: Galectin-4	82.53	42.2	83.41	119.26	106.14	16.91
GALE	Cotesia_vestalis|OGS1.0|CVE12262	annotation: Tectonin beta-propeller repeat-containing protein	3.13	5.46	8.2	21.26	14.99	20.79
FREP	Cotesia_vestalis|OGS1.0|CVE04577	annotation: Techylectin-5B	62.62	19.18	134.34	0.86	0.11	0
FREP	Cotesia_vestalis|OGS1.0|CVE05519	annotation: Protein scabrous	23.93	7.11	4.06	2.77	3.8	1.69
CTL	Cotesia_vestalis|OGS1.0|CVE05327	annotation: Fibropellin-1	129.49	19.47	31.62	0.26	0.04	0.03
CTL	Cotesia_vestalis|OGS1.0|CVE05714	annotation: Sushi, von Willebrand factor type A, EGF and pentraxin domain-containing protein 1	129.05	35.8	31.37	5.08	1.05	0
CTL	Cotesia_vestalis|OGS1.0|CVE08476	annotation: L-selectin	340.56	1110.08	1501.44	5.78	14.28	0
CTL	Cotesia_vestalis|OGS1.0|CVE08759	annotation: Adenylate kinase	2.45	0.41	10.56	17.09	17.12	2.43
CTL	Cotesia_vestalis|OGS1.0|CVE08985	annotation: Secretory phospholipase A2 receptor	0	77.17	62.76	42.87	0.34	13.94
CTL	Cotesia_vestalis|OGS1.0|CVE10218	annotation: Hemolymph lipopolysaccharide-binding protein	95.7	25.8	6.79	10.61	2.97	0
CTL	Cotesia_vestalis|OGS1.0|CVE10823	annotation: Sushi, von Willebrand factor type A, EGF and pentraxin domain-containing protein 1	40.35	7.21	25.5	3.87	9.19	1.45
CTL	Cotesia_vestalis|OGS1.0|CVE11541	annotation: Putative uncharacterized protein	303.53	447.9	77.73	4.56	2.71	1.33
SCRA	Cotesia_vestalis|OGS1.0|CVE03655	annotation: Agrin	5.56	0.74	2.05	3.76	0.79	0.11
SCRA	Cotesia_vestalis|OGS1.0|CVE03975	annotation: Transmembrane protease serine 7	0.22	0.04	1.12	0.71	0	0
SCRA	Cotesia_vestalis|OGS1.0|CVE06899	annotation: Neurotrypsin	15.3	1.76	2.97	3.1	24.25	0.52
SCRA	Cotesia_vestalis|OGS1.0|CVE09760	annotation: Atrial natriuretic peptide-converting enzyme	43.49	40.29	49.95	1.32	0.87	0.13
SCRA	Cotesia_vestalis|OGS1.0|CVE10336	annotation: Neurotrypsin	3.35	13.2	17.62	65.43	1.73	0.23
SCRB	Cotesia_vestalis|OGS1.0|CVE01400	annotation: Protein croquemort	228.49	204.94	109.78	166.45	968.23	18
SCRB	Cotesia_vestalis|OGS1.0|CVE01659	annotation: Scavenger receptor class B member 1	1.71	26.44	58.02	26.9	1.87	0.19
SCRB	Cotesia_vestalis|OGS1.0|CVE03047	annotation: Sensory neuron membrane protein 2	3.21	8.28	22.58	20.52	32.15	82.36
SCRB	Cotesia_vestalis|OGS1.0|CVE03264	annotation: Intraflagellar transport protein 57 homolog	14.45	70.93	65.23	126.63	42.26	30.96
SCRB	Cotesia_vestalis|OGS1.0|CVE07111	annotation: Scavenger receptor class B member 1	0.2	16.18	50.96	535.26	0.46	0
SCRB	Cotesia_vestalis|OGS1.0|CVE07194	annotation: Scavenger receptor class B member 1	4.89	40.54	93.48	187.32	1.98	0
SCRB	Cotesia_vestalis|OGS1.0|CVE07711	annotation: Scavenger receptor class B member 1	70.27	124.66	169.82	411.82	4.01	53.5
SCRB	Cotesia_vestalis|OGS1.0|CVE07724	annotation: Scavenger receptor class B member 1	0.52	138.57	20.34	114.89	1.22	0
SCRB	Cotesia_vestalis|OGS1.0|CVE09198	annotation: Sensory neuron membrane protein 1	1.99	14.83	56.07	349.71	0.2	0
SCRC	Cotesia_vestalis|OGS1.0|CVE01127	annotation: MAM and LDL-receptor class A domain-containing protein 2 (Fragment)	3.73	19.5	59.55	32.29	4.56	0
SCRC	Cotesia_vestalis|OGS1.0|CVE03957	annotation: Nuclear receptor subfamily 2 group E member 1	0.33	2.62	1.76	2.06	40.31	0.86
SCRC	Cotesia_vestalis|OGS1.0|CVE04252	annotation: Limulus clotting factor C	0.35	11.88	4.4	33.02	1.78	1.43
SCRC	Cotesia_vestalis|OGS1.0|CVE04512	annotation: Limulus clotting factor C	0.66	29.87	7.18	2.26	0	0
SCRC	Cotesia_vestalis|OGS1.0|CVE04636	annotation: Signal peptide, CUB and EGF-like domain-containing protein 3	0.41	3.2	7.94	21.04	0.49	0.56
SCRC	Cotesia_vestalis|OGS1.0|CVE05449	annotation: Locomotion-related protein Hikaru genki	2.25	2.6	10.26	8.79	0.36	0
SCRC	Cotesia_vestalis|OGS1.0|CVE06689	annotation: Protein mesh	19.71	26.01	21.44	14.66	61.19	3.98
SCRC	Cotesia_vestalis|OGS1.0|CVE09439	annotation: Protein lev-9	0.37	5.01	29.96	37.89	0.08	0
SCRC	Cotesia_vestalis|OGS1.0|CVE13021	annotation: Very low-density lipoprotein receptor	1.1	1.6	2.18	2.24	9.51	1.5
Toll Pathway	Cotesia_vestalis|OGS1.0|CVE00488	annotation: Protein spaetzle	6.88	1.65	3.8	39.85	8.35	0
Toll Pathway	Cotesia_vestalis|OGS1.0|CVE02989	annotation: Protein spaetzle	0.7	12.35	8.13	2.25	1.52	2.17
Toll Pathway	Cotesia_vestalis|OGS1.0|CVE03336	annotation: NF-kappa-B inhibitor cactus	71.07	32.81	17.3	94.97	789.15	16.27
Toll Pathway	Cotesia_vestalis|OGS1.0|CVE05903	annotation: Myeloid differentiation primary response protein MyD88	8	5.19	3.17	31.48	26.8	7.11
Toll Pathway	Cotesia_vestalis|OGS1.0|CVE07107	annotation: Serine/threonine-protein kinase pelle	11.19	4.14	5.87	16.65	25.66	9.34
Toll Pathway	Cotesia_vestalis|OGS1.0|CVE08564	annotation: Protein spaetzle	113.43	26.18	7.88	0.07	243.92	0
Toll Pathway	Cotesia_vestalis|OGS1.0|CVE08667	annotation: Serine/threonine-protein kinase pelle	1.43	0.08	4.16	57.9	6.12	0.28
Toll Pathway	Cotesia_vestalis|OGS1.0|CVE11702	annotation: TNF receptor-associated factor 2	21.51	56.6	23.87	10.85	28.26	13.79
Toll Pathway	Cotesia_vestalis|OGS1.0|CVE03169	annotation: Embryonic polarity protein dorsal	17.68	13.54	16.4	10.97	67.64	7.57
Toll Pathway	Cotesia_vestalis|OGS1.0|CVE09821	annotation: Nuclear factor NF-kappa-B p110 subunit	28.23	40.85	11.19	35.79	343.04	34.94
Toll Pathway	Cotesia_vestalis|OGS1.0|CVE12386	annotation: Protein spaetzle	14.15	94.54	40.8	18.43	166.52	10.1
Toll Pathway	Cotesia_vestalis|OGS1.0|CVE05036	annotation: Protein toll	66.99	14.97	27.11	16.02	1.95	2.2
Toll Pathway	Cotesia_vestalis|OGS1.0|CVE10000	annotation: Protein toll	31.61	7.21	9.17	32.36	155.55	0.69
Toll Pathway	Cotesia_vestalis|OGS1.0|CVE10012	annotation: Protein toll	9.53	2.17	0.97	10.92	13.31	0.14
Toll Pathway	Cotesia_vestalis|OGS1.0|CVE11916	annotation: Protein toll	148.02	16.79	15.05	13.29	16.8	8.74
Toll Pathway	Cotesia_vestalis|OGS1.0|CVE12850	annotation: Protein toll	97.98	17.77	20.95	17.1	0.21	20.38
Toll Pathway	Cotesia_vestalis|OGS1.0|CVE12858	annotation: Protein toll	10.02	6.68	8.66	1.78	0.27	0.81
IMD Pathway	Cotesia_vestalis|OGS1.0|CVE01222	annotation: Receptor-interacting serine/threonine-protein kinase 1	15.03	34.79	22.7	27.22	42.73	63
IMD Pathway	Cotesia_vestalis|OGS1.0|CVE01682	annotation: Mitogen-activated protein kinase kinase kinase 12	99.29	28.63	17.26	29.63	39.24	7.12
IMD Pathway	Cotesia_vestalis|OGS1.0|CVE06869	annotation: FAS-associated factor 1	110.03	69.58	98.33	100.52	177.33	59.51
IMD Pathway	Cotesia_vestalis|OGS1.0|CVE08054	annotation: Mitogen-activated protein kinase kinase kinase 7	16.38	8.47	14.17	31.17	32.62	16.18
IMD Pathway	Cotesia_vestalis|OGS1.0|CVE09397	annotation: Mitogen-activated protein kinase kinase kinase 9	68.66	29.72	22.99	35.43	79.93	25.79
IMD Pathway	Cotesia_vestalis|OGS1.0|CVE10663	annotation: Inhibitor of nuclear factor kappa-B kinase subunit beta	2.93	5.21	10	16.17	12.04	6.94
IMD Pathway	Cotesia_vestalis|OGS1.0|CVE11104	annotation: TGF-beta-activated kinase 1 and MAP3K7-binding protein 2	26.99	16.76	37.08	37.13	26.8	14.26
IMD Pathway	Cotesia_vestalis|OGS1.0|CVE11798	annotation: Uncharacterized WD repeat-containing protein sll1491	0.88	116.52	0	3.37	150.36	0
JAK-STAT Pathway	Cotesia_vestalis|OGS1.0|CVE04925	annotation: Cytokine receptor	89.89	13.19	5.94	23.56	26.42	22.69
JAK-STAT Pathway	Cotesia_vestalis|OGS1.0|CVE08771	annotation: Signal transducer and activator of transcription 5B	94.02	94.79	62.46	168.83	174.51	62.21
JAK-STAT Pathway	Cotesia_vestalis|OGS1.0|CVE12703	annotation: Tyrosine-protein kinase hopscotch	15.3	5.74	5.17	10.48	15.5	8.58
PPO	Cotesia_vestalis|OGS1.0|CVE07496	annotation: Phenoloxidase 2	0.11	273.62	3.48	1.6	23.78	0
LYS	Cotesia_vestalis|OGS1.0|CVE03927	annotation: Lysozyme c-1	3.87	78.44	39.97	306.37	2.69	0.96
AMP	TCONS_00007097	defensin	0	0	0.6099	9.5394	0	0
AMP	TCONS_00010678	defensin	4.085	24.1948	68.7027	95.1723	0	0
AMP	TCONS_00022876	Ixodidin	0	0	3.9169	130.245	0	0
AMP	TCONS_00028718	defensin	0	0	0	0.2529	0	0
AMP	TCONS_00028719	defensin	3.018	10.5678	6.647	1011.01	0	0
AMP	TCONS_00028733	defensin	3.0166	1.2579	0	0	0	0
AMP	TCONS_00048798	Ixodidin	0.1492	201.605	0.2948	0.2507	0	0
AMP	TCONS_00051170	defensin	0.173	21.4183	662.601	460.059	0	0
AMP	TCONS_00055047	enhancer of rudimentary homolog	35.0844	20.5994	23.1996	44.8405	0	0
AMP	TCONS_00059059	Ixodidin	21.1238	466.307	2.1942	2.3036	0	0
AMP	TCONS_00066716	Hymenoptaecin	0.1378	394.53	1.2516	2.9317	0	0
AMP	TCONS_00072762	defensin	0	374.562	27.1467	143.818	0	0
AMP	TCONS_00072766	defensin	0.0774	133.674	19.6367	226.684	0	0
AMP	TCONS_00076197	defensin	0	1634.75	0	579.44	0	0
AMP	TCONS_00076199	defensin	5.72	65.6059	0.9304	3.276	0	0
CASP	Cotesia_vestalis|OGS1.0|CVE00592	annotation: Caspase Nc	12.45	5.68	7.95	23.25	39.51	10.62
CASP	Cotesia_vestalis|OGS1.0|CVE03031	annotation: Caspase-1	2.86	6.5	11.19	21.77	27.74	1.32
CASP	Cotesia_vestalis|OGS1.0|CVE06074	annotation: Caspase-8	0.69	8.29	6.14	11.48	8.29	5.42
CASP	Cotesia_vestalis|OGS1.0|CVE08242	annotation: Caspase-1	96.43	51.67	39.01	48.11	116.38	29.17
IAP	Cotesia_vestalis|OGS1.0|CVE00007	annotation: Baculoviral IAP repeat-containing protein 1e	0	0	0	0	0	0
IAP	Cotesia_vestalis|OGS1.0|CVE04812	annotation: Apoptosis 2 inhibitor	31.12	10.01	58.52	78.66	73.56	11.89
IAP	Cotesia_vestalis|OGS1.0|CVE09658	annotation: Baculoviral IAP repeat-containing protein 6	15.86	3.54	5.13	15.68	21.87	4.13
IAP	Cotesia_vestalis|OGS1.0|CVE11507	annotation: Baculoviral IAP repeat-containing protein 5	62.69	18.06	8.92	44.03	62.43	7.89
CAT	Cotesia_vestalis|OGS1.0|CVE02026	annotation: Catalase	0.33	311	70.9	135.42	1.44	0
CAT	Cotesia_vestalis|OGS1.0|CVE05441	annotation: Catalase	23.14	119.8	62.28	318.88	127.72	69.26
PRDX	Cotesia_vestalis|OGS1.0|CVE00632	annotation: Chorion peroxidase	4.4	6.3	17.69	0.54	1.02	0
PRDX	Cotesia_vestalis|OGS1.0|CVE01120	annotation: Thioredoxin-dependent peroxide reductase, mitochondrial	143.08	107.55	100.88	108.78	160.87	141.55
PRDX	Cotesia_vestalis|OGS1.0|CVE01234	annotation: Peroxidasin	3.8	9.11	4.03	6.8	1.32	0
PRDX	Cotesia_vestalis|OGS1.0|CVE01238	annotation: Chorion peroxidase	3.36	10.77	7.36	2.71	0.79	0.36
PRDX	Cotesia_vestalis|OGS1.0|CVE01658	annotation: Peroxidasin	15.73	86.62	97.02	63.61	4.32	1.81
PRDX	Cotesia_vestalis|OGS1.0|CVE04507	annotation: Dual oxidase	0.46	5.11	1.36	1.34	0.74	0.58
PRDX	Cotesia_vestalis|OGS1.0|CVE05156	annotation: Probable phospholipid hydroperoxide glutathione peroxidase	45.42	683.35	507.32	255.14	1750.17	141.62
PRDX	Cotesia_vestalis|OGS1.0|CVE05900	annotation: Peroxiredoxin-4	108.63	84.52	41.12	35.34	299.93	437.88
PRDX	Cotesia_vestalis|OGS1.0|CVE06162	annotation: Phospholipid hydroperoxide glutathione peroxidase, mitochondrial	32.2	245.18	271	366.6	266.85	57.95
PRDX	Cotesia_vestalis|OGS1.0|CVE08310	annotation: Putative thioredoxin peroxidase	0	0	0	0	0	0
PRDX	Cotesia_vestalis|OGS1.0|CVE10631	annotation: Chorion peroxidase	1.18	4.86	7.84	7.03	1.26	0.27
PRDX	Cotesia_vestalis|OGS1.0|CVE10674	annotation: Dual oxidase	42.51	16.59	13.75	3.76	0.48	0.44
PRDX	Cotesia_vestalis|OGS1.0|CVE10675	annotation: Dual oxidase	53.69	21.21	21.64	4.57	1.23	0.1
PRDX	Cotesia_vestalis|OGS1.0|CVE10803	annotation: Peroxiredoxin-6	39.7	29.16	9.85	13.71	331.8	68.77
PRDX	Cotesia_vestalis|OGS1.0|CVE11938	annotation: Peroxidase	0.63	10.11	103.26	2.86	1.28	0.15
PRDX	Cotesia_vestalis|OGS1.0|CVE12229	annotation: Peroxidasin	196.23	103.9	134.81	3.98	3.46	0.29
PRDX	Cotesia_vestalis|OGS1.0|CVE12583	annotation: Peroxiredoxin-6	5.12	508.57	80.27	789.6	22.19	15.72
SOD	Cotesia_vestalis|OGS1.0|CVE05124	annotation: Superoxide dismutase [Cu-Zn]	398.63	705.15	413.75	1813.03	918.28	573.94
SOD	Cotesia_vestalis|OGS1.0|CVE06611	annotation: Superoxide dismutase [Cu-Zn]	3.27	25.18	412.27	181.11	4.19	4.65
SOD	Cotesia_vestalis|OGS1.0|CVE06620	annotation: Superoxide dismutase [Cu-Zn]	11.94	225.99	2287.68	965.98	11.97	37.12
SOD	Cotesia_vestalis|OGS1.0|CVE07951	annotation: Superoxide dismutase [Mn] 1, mitochondrial	58.95	122.73	261.08	237.77	341.25	77.95
SOD	Cotesia_vestalis|OGS1.0|CVE12658	annotation: Superoxide dismutase [Cu-Zn]	0	74.83	2.78	52.41	6.39	121.13
SOD	Cotesia_vestalis|OGS1.0|CVE13198	annotation: Superoxide dismutase [Mn]	0	0	0	0	0	0
serpin	Cotesia_vestalis|OGS1.0|CVE00677	annotation: Alaserpin	2.72	0	0.09	0.1	64.27	0
serpin	Cotesia_vestalis|OGS1.0|CVE00814	annotation: Serpin B13	45.87	177.96	129.01	122.22	9.97	35.9
serpin	Cotesia_vestalis|OGS1.0|CVE01124	annotation: Leukocyte elastase inhibitor	0.47	25.76	9.27	32.13	591.45	5.34
serpin	Cotesia_vestalis|OGS1.0|CVE05082	annotation: Serpin I2	82.65	53.31	44.18	99.42	21.49	1.19
serpin	Cotesia_vestalis|OGS1.0|CVE05145	annotation: Serpin B8	23.28	49.1	32	37.94	306.7	80.66
serpin	Cotesia_vestalis|OGS1.0|CVE06237	annotation: Serpin B5	0.66	0.4	9.51	2.77	0.3	0.28
serpin	Cotesia_vestalis|OGS1.0|CVE06240	annotation: Putative serpin-Z5	0	0	0	0	0	0
serpin	Cotesia_vestalis|OGS1.0|CVE08870	annotation: Ovalbumin-related protein Y	161.56	37.3	27.81	4.42	1.45	0.09
serpin	Cotesia_vestalis|OGS1.0|CVE09414	annotation: Serine protease inhibitor 3/4 (Fragment)	50.01	0.06	0	0.15	1.99	0
serpin	Cotesia_vestalis|OGS1.0|CVE09416	annotation: Glia-derived nexin	9.1	0.07	0.5	7.75	0	0
serpin	Cotesia_vestalis|OGS1.0|CVE10732	annotation: Heterochromatin-associated protein MENT	0	0	0.35	1.53	1511.67	0
serpin	Cotesia_vestalis|OGS1.0|CVE11038	annotation: Uncharacterized serpin-like protein MM_2675	6.18	51.18	10.09	30.52	485.32	1.9
serpin	Cotesia_vestalis|OGS1.0|CVE11394	annotation: Alpha-1-antitrypsin homolog	3.5	90.12	69.98	193.78	1838.64	2415.73
serpin	Cotesia_vestalis|OGS1.0|CVE11395	annotation: Neuroserpin	3.06	34.35	22.11	62.17	438.91	12.75
serpin	Cotesia_vestalis|OGS1.0|CVE11396	annotation: Serpin B4	0.71	350.16	69.46	45.67	5619.74	11.62
serpin	Cotesia_vestalis|OGS1.0|CVE12625	annotation: Serpin B4	0.12	0.14	0.77	71.55	0.52	0
CLIP	Cotesia_vestalis|OGS1.0|CVE08829	annotation: Bromodomain testis-specific protein	4.21	0	0.05	0.31	5.07	0
CLIP	Cotesia_vestalis|OGS1.0|CVE09677	annotation: Serine protease easter	0.91	95.31	23.35	74.19	3.77	2.2
CLIP	Cotesia_vestalis|OGS1.0|CVE09713	annotation: Venom serine protease Bi-VSP	14.74	7.69	34.58	150.61	89.95	204.44
	Cotesia_vestalis|OGS1.0|CVE01800		0	0	0	0	0	0
	Cotesia_vestalis|OGS1.0|CVE05260		0	0	10.09	26.99	38.72	0
	Cotesia_vestalis|OGS1.0|CVE05862		2.8	3.85	13.59	181.15	1.52	4.7
	Cotesia_vestalis|OGS1.0|CVE07150		0.73	8.16	95.14	998.82	1.54	0.19
	Cotesia_vestalis|OGS1.0|CVE08249		10.68	24.29	3.04	158.1	0.54	0
	Cotesia_vestalis|OGS1.0|CVE11089		0.1	4.21	112.1	201.68	0.87	0.1
	Cotesia_vestalis|OGS1.0|CVE11664		37.56	6.08	16.32	9.35	0.38	0
	Cotesia_vestalis|OGS1.0|CVE12397		4.43	8444.72	6.53	0.73	1.78	0.55
	Cotesia_vestalis|OGS1.0|CVE04794		557.81	659.37	225.4	318.4	492.31	49.96
	Cotesia_vestalis|OGS1.0|CVE04834		33.61	17.7	18.68	30.7	61.93	25.59
	Cotesia_vestalis|OGS1.0|CVE05391		95.14	99.01	88.16	43.41	2533.75	0
	Cotesia_vestalis|OGS1.0|CVE05395		59.63	17.07	18.47	120.32	660.45	0
	Cotesia_vestalis|OGS1.0|CVE07166		2.33	914.96	340.64	474.37	269.93	12.36
	Cotesia_vestalis|OGS1.0|CVE07167		0.33	20.09	3.77	10.86	5.77	0.69
	Cotesia_vestalis|OGS1.0|CVE08288		17.21	62.16	148.94	44.28	18.24	3.37
	Cotesia_vestalis|OGS1.0|CVE08709		19.23	187.13	283.06	47.85	13.96	10.41
	Cotesia_vestalis|OGS1.0|CVE08710		0	0.77	0	27.52	0	2.81
	Cotesia_vestalis|OGS1.0|CVE08711		0	0	0	0	2.03	0
	Cotesia_vestalis|OGS1.0|CVE09951		1.3	11.89	29.58	57.55	0.81	0
	Cotesia_vestalis|OGS1.0|CVE10089		566.37	386.74	208.58	306.73	1191.99	114.67
	Cotesia_vestalis|OGS1.0|CVE10090		9.7	431.06	2439.76	2678.6	10.57	5383.12
	Cotesia_vestalis|OGS1.0|CVE10091		1.68	0	2.12	3.7	0.45	0.78
	Cotesia_vestalis|OGS1.0|CVE10428		36.38	62.75	9.02	5.3	8.43	0
	Cotesia_vestalis|OGS1.0|CVE11137		0.08	0.05	1.61	351.93	0	0
	Cotesia_vestalis|OGS1.0|CVE11667		0	11.92	5.97	409.96	0	0
	Cotesia_vestalis|OGS1.0|CVE00294		9.31	6.98	9.65	16.7	11.22	1.4
	Cotesia_vestalis|OGS1.0|CVE00299		0	1.01	0.35	2.62	0.36	0
	Cotesia_vestalis|OGS1.0|CVE02466		28.58	10.44	1.38	2.29	95.88	0.67
	Cotesia_vestalis|OGS1.0|CVE03400		55.47	31.73	13.03	11.13	47.37	13.36
	Cotesia_vestalis|OGS1.0|CVE03401		61.35	40.26	8.92	11.59	90.37	25.65
	Cotesia_vestalis|OGS1.0|CVE08857		6.34	54.63	71.27	22.86	10.94	9.41
	Cotesia_vestalis|OGS1.0|CVE09430		0.33	0	6.18	0.46	0	0.69
	Cotesia_vestalis|OGS1.0|CVE11923		0.17	228.56	44.61	101.4	0.2	0
	Cotesia_vestalis|OGS1.0|CVE07402		0	0.41	0.45	0	0.78	0
	Cotesia_vestalis|OGS1.0|CVE12415		23.35	9.15	7.3	6.46	144.43	3.69
	Cotesia_vestalis|OGS1.0|CVE01333		1.09	0	0	601.34	0.71	0
	Cotesia_vestalis|OGS1.0|CVE04511		0	7.23	0	0	0.18	0
	Cotesia_vestalis|OGS1.0|CVE04677		1	0.29	5.03	159.4	1.05	0
	Cotesia_vestalis|OGS1.0|CVE04796		0.25	34.86	23.18	161.88	39.84	0.54
	Cotesia_vestalis|OGS1.0|CVE04797		0.05	20.68	22.52	220.28	41.18	0.89
	Cotesia_vestalis|OGS1.0|CVE05700		0.13	128.7	96.26	172.14	49.52	0.1
	Cotesia_vestalis|OGS1.0|CVE05958		0.28	194.91	387.27	1345.98	0	138.49
	Cotesia_vestalis|OGS1.0|CVE05959		0.21	15.12	26.84	443.15	0	24.32
	Cotesia_vestalis|OGS1.0|CVE06212		6.17	14.24	23.51	75.97	168.15	17.69
	Cotesia_vestalis|OGS1.0|CVE06289		2.86	8.91	6.47	54.15	614.82	145.28
	Cotesia_vestalis|OGS1.0|CVE06292		2.83	13.21	14.64	62.73	659.49	52.28
	Cotesia_vestalis|OGS1.0|CVE06705		0.64	305.29	129.29	1780.88	18.52	97.17
	Cotesia_vestalis|OGS1.0|CVE06706		0.83	42.96	41.02	445.82	6.41	24.22
	Cotesia_vestalis|OGS1.0|CVE07344		0.08	22.24	12.12	325.85	0	5.72
	Cotesia_vestalis|OGS1.0|CVE07471		0.92	352.76	167.62	1686.66	12.98	2.27
	Cotesia_vestalis|OGS1.0|CVE08077		0.26	0.31	2.57	3.76	13.05	0.43
	Cotesia_vestalis|OGS1.0|CVE08851		1.12	32.71	10.11	148	0.16	0
	Cotesia_vestalis|OGS1.0|CVE10703		8.84	0.12	0	0.07	5.93	0
	Cotesia_vestalis|OGS1.0|CVE11101		0.38	0.25	92.72	0.37	5.52	0
	Cotesia_vestalis|OGS1.0|CVE11158		0.32	0	1.59	18.91	0	0
	Cotesia_vestalis|OGS1.0|CVE11160		0.2	38.64	50.65	95.17	4.61	0.1
	Cotesia_vestalis|OGS1.0|CVE11164		0.82	71.45	322.14	1459.41	2.78	5.65
	Cotesia_vestalis|OGS1.0|CVE12161		0.17	0.03	0.51	261.22	0.38	0
	Cotesia_vestalis|OGS1.0|CVE12165		0.75	1.28	12.11	0.75	0.62	0.21
	Cotesia_vestalis|OGS1.0|CVE12178		1.13	2.25	1.43	6.4	1.12	2.73
	Cotesia_vestalis|OGS1.0|CVE00676		0	73.38	0	0	0.16	0
	Cotesia_vestalis|OGS1.0|CVE01098		1675.46	52.04	30.38	1.67	0.38	0
	Cotesia_vestalis|OGS1.0|CVE02195		0.77	11.25	0.43	0.32	18.91	0.71
	Cotesia_vestalis|OGS1.0|CVE02764		0.21	0	6.89	137.52	0.74	0
	Cotesia_vestalis|OGS1.0|CVE04188		0	0	0	6760.92	0	298.57
	Cotesia_vestalis|OGS1.0|CVE06063		0	14.43	0.16	1.34	0.82	0
	Cotesia_vestalis|OGS1.0|CVE09437		0	136.95	612.89	1788	0.53	14.19
	Cotesia_vestalis|OGS1.0|CVE09930		0.03	21.44	26.62	300.27	0.26	1.72
	Cotesia_vestalis|OGS1.0|CVE10237		0.16	18.33	20.89	10.31	40.38	0
	Cotesia_vestalis|OGS1.0|CVE10599		0.06	124.28	639.71	1242.55	0.15	7.43
	Cotesia_vestalis|OGS1.0|CVE10875		0.52	606.16	3401.23	19925.9	0.43	116.61
	Cotesia_vestalis|OGS1.0|CVE02505		1.3	0.19	5.62	0.89	1.06	0.45
	Cotesia_vestalis|OGS1.0|CVE02506		27.13	11.96	23.73	6.04	0.36	1.09
	Cotesia_vestalis|OGS1.0|CVE03062		9.25	2.62	0.7	2.42	12.48	0.23
	Cotesia_vestalis|OGS1.0|CVE06629		4.14	6.3	3.13	4.11	98.97	2.21
	Cotesia_vestalis|OGS1.0|CVE09534		0.51	2.88	29.54	130.17	1.19	2.08

## Sheet: Table S14-2
Table S10-3. Expreesion profile (FPKM value) of D. collaris immnue genes
Gene Name	Gene ID	Annotation	Venom gland
PGRP	Diadromus_collaris|OGS1.0|DCO00777	annotation: Peptidoglycan-recognition protein LF	68.78
PGRP	Diadromus_collaris|OGS1.0|DCO02989	annotation: Peptidoglycan recognition protein 3	0
PGRP	Diadromus_collaris|OGS1.0|DCO04332	annotation: Peptidoglycan-recognition protein 2	21.58
PGRP	Diadromus_collaris|OGS1.0|DCO07669	annotation: Peptidoglycan recognition protein	1897.5
PGRP	Diadromus_collaris|OGS1.0|DCO07670	annotation: Peptidoglycan-recognition protein SC2	0
BGBP	Diadromus_collaris|OGS1.0|DCO06398	annotation: Beta-1,3-glucan-binding protein	0.87
BGBP	Diadromus_collaris|OGS1.0|DCO09593	annotation: Beta-1,3-glucan-binding protein	0
BGBP	Diadromus_collaris|OGS1.0|DCO14976	annotation: Beta-1,3-glucan-binding protein	0
BGBP	Diadromus_collaris|OGS1.0|DCO16772	annotation: Beta-1,3-glucan-binding protein 1	1.22
GALE	Diadromus_collaris|OGS1.0|DCO03741	annotation: Tectonin beta-propeller repeat-containing protein	10.01
GALE	Diadromus_collaris|OGS1.0|DCO08000	annotation: Galectin-4	33.07
GALE	Diadromus_collaris|OGS1.0|DCO15009	annotation: Galectin-4	115.31
FREP	Diadromus_collaris|OGS1.0|DCO00761	annotation: Protein scabrous	7.85
FREP	Diadromus_collaris|OGS1.0|DCO00905	annotation: Techylectin-5B	0
FREP	Diadromus_collaris|OGS1.0|DCO11324	annotation: Angiopoietin-related protein 7	0
FREP	Diadromus_collaris|OGS1.0|DCO11325	annotation: Angiopoietin-related protein 7	0
CTL	Diadromus_collaris|OGS1.0|DCO00661	annotation: Aggrecan core protein	0.88
CTL	Diadromus_collaris|OGS1.0|DCO01108	annotation: Hemolymph lipopolysaccharide-binding protein	2.45
CTL	Diadromus_collaris|OGS1.0|DCO01559	annotation: Hemolymph lipopolysaccharide-binding protein	0
CTL	Diadromus_collaris|OGS1.0|DCO01636	annotation: L-selectin	0
CTL	Diadromus_collaris|OGS1.0|DCO03545	annotation: Hemolymph lipopolysaccharide-binding protein	0
CTL	Diadromus_collaris|OGS1.0|DCO03547	annotation: Hemolymph lipopolysaccharide-binding protein	0
CTL	Diadromus_collaris|OGS1.0|DCO03548	annotation: Hemolymph lipopolysaccharide-binding protein	0
CTL	Diadromus_collaris|OGS1.0|DCO03906	annotation: C-type lectin domain family 2 member D3	0
CTL	Diadromus_collaris|OGS1.0|DCO06898	annotation: Hemolymph lipopolysaccharide-binding protein	0.85
CTL	Diadromus_collaris|OGS1.0|DCO10522	annotation: Aggrecan core protein	0
CTL	Diadromus_collaris|OGS1.0|DCO10907	annotation: Putative uncharacterized protein	0
CTL	Diadromus_collaris|OGS1.0|DCO11081	annotation: Hemolymph lipopolysaccharide-binding protein	0
CTL	Diadromus_collaris|OGS1.0|DCO15057	annotation: Secretory phospholipase A2 receptor	0
CTL	Diadromus_collaris|OGS1.0|DCO15391	annotation: Adenylate kinase isoenzyme 1	1.83
CTL	Diadromus_collaris|OGS1.0|DCO16133	annotation: L-selectin	2.67
CTL	Diadromus_collaris|OGS1.0|DCO16418	annotation: Fibropellin-1	0.43
CTL	Diadromus_collaris|OGS1.0|DCO16604	annotation: CUB and sushi domain-containing protein 3	0.13
SCRA	Diadromus_collaris|OGS1.0|DCO02052	annotation: Lysyl oxidase homolog 2B	0.71
SCRA	Diadromus_collaris|OGS1.0|DCO06400	annotation: Low-density lipoprotein receptor-related protein 1B	0.31
SCRA	Diadromus_collaris|OGS1.0|DCO07489	annotation: Zinc finger X-linked protein ZXDB	9.9
SCRA	Diadromus_collaris|OGS1.0|DCO13688	annotation: Neurotrypsin	2.32
SCRA	Diadromus_collaris|OGS1.0|DCO16252	annotation: Neurotrypsin	1.33
SCRA	Diadromus_collaris|OGS1.0|DCO17889	annotation: Transmembrane protease serine 2	0
SCRB	Diadromus_collaris|OGS1.0|DCO01438	annotation: Sensory neuron membrane protein 2	0.43
SCRB	Diadromus_collaris|OGS1.0|DCO01948	annotation: Sensory neuron membrane protein 1	0
SCRB	Diadromus_collaris|OGS1.0|DCO01953	annotation: Sensory neuron membrane protein 1	0
SCRB	Diadromus_collaris|OGS1.0|DCO01954	annotation: Sensory neuron membrane protein 1	0
SCRB	Diadromus_collaris|OGS1.0|DCO01955	annotation: Sensory neuron membrane protein 1	0
SCRB	Diadromus_collaris|OGS1.0|DCO01959	annotation: Sensory neuron membrane protein 1	0
SCRB	Diadromus_collaris|OGS1.0|DCO02802	annotation: Lysosome membrane protein 2	0
SCRB	Diadromus_collaris|OGS1.0|DCO02803	annotation: Scavenger receptor class B member 1	0
SCRB	Diadromus_collaris|OGS1.0|DCO06110	annotation: Scavenger receptor class B member 1	0
SCRB	Diadromus_collaris|OGS1.0|DCO06116	annotation: Scavenger receptor class B member 1	23.41
SCRB	Diadromus_collaris|OGS1.0|DCO07283	annotation: Sensory neuron membrane protein 2	14.45
SCRB	Diadromus_collaris|OGS1.0|DCO07290	annotation: Scavenger receptor class B member 1	0
SCRB	Diadromus_collaris|OGS1.0|DCO08143	annotation: Protein croquemort	1.72
SCRB	Diadromus_collaris|OGS1.0|DCO09264	annotation: Scavenger receptor class B member 1	2.25
SCRB	Diadromus_collaris|OGS1.0|DCO13336	annotation: Protein croquemort	33
SCRC	Diadromus_collaris|OGS1.0|DCO03001	annotation: Protein lev-9	0
SCRC	Diadromus_collaris|OGS1.0|DCO04979	annotation: Matrilin-2	0.36
SCRC	Diadromus_collaris|OGS1.0|DCO04982	annotation: Fibrillin-1	0.26
SCRC	Diadromus_collaris|OGS1.0|DCO07554	annotation: tRNA pseudouridine synthase A, mitochondrial	9.31
SCRC	Diadromus_collaris|OGS1.0|DCO11476	annotation: MAM and LDL-receptor class A domain-containing protein 1 (Fragment)	0.31
SCRC	Diadromus_collaris|OGS1.0|DCO12220	annotation: Sushi, von Willebrand factor type A, EGF and pentraxin domain-containing protein 1	0.53
SCRC	Diadromus_collaris|OGS1.0|DCO13015	annotation: Protein mesh	2.51
SCRC	Diadromus_collaris|OGS1.0|DCO13621	annotation: Locomotion-related protein Hikaru genki	0.57
SCRC	Diadromus_collaris|OGS1.0|DCO13622	annotation: Locomotion-related protein Hikaru genki	7.14
SCRC	Diadromus_collaris|OGS1.0|DCO13623	annotation: Locomotion-related protein Hikaru genki	0
SCRC	Diadromus_collaris|OGS1.0|DCO16892	annotation: Sushi, von Willebrand factor type A, EGF and pentraxin domain-containing protein 1	6.74
SCRC	Diadromus_collaris|OGS1.0|DCO17052	annotation: Nuclear receptor subfamily 2 group E member 1	3.27
Toll Pathway	Diadromus_collaris|OGS1.0|DCO08586	annotation: Protein spaetzle	0
Toll Pathway	Diadromus_collaris|OGS1.0|DCO11564	annotation: Protein spaetzle	2.22
Toll Pathway	Diadromus_collaris|OGS1.0|DCO11565	annotation: Protein spaetzle	0
Toll Pathway	Diadromus_collaris|OGS1.0|DCO15504	annotation: Protein spaetzle	0
Toll Pathway	Diadromus_collaris|OGS1.0|DCO16240	annotation: Protein spaetzle	0
Toll Pathway	Diadromus_collaris|OGS1.0|DCO09088	annotation: Sodium- and chloride-dependent transporter XTRP3B	3.35
Toll Pathway	Diadromus_collaris|OGS1.0|DCO10075	annotation: NF-kappa-B inhibitor cactus	9.66
Toll Pathway	Diadromus_collaris|OGS1.0|DCO10257	annotation: Serine/threonine-protein kinase pelle	11.13
Toll Pathway	Diadromus_collaris|OGS1.0|DCO10572	annotation: Protein toll	32.3
Toll Pathway	Diadromus_collaris|OGS1.0|DCO15157	annotation: Protein toll	0
Toll Pathway	Diadromus_collaris|OGS1.0|DCO15159	annotation: Protein toll	0
Toll Pathway	Diadromus_collaris|OGS1.0|DCO15163	annotation: Protein toll	0.19
Toll Pathway	Diadromus_collaris|OGS1.0|DCO15277	annotation: Protein Tube	23.41
Toll Pathway	Diadromus_collaris|OGS1.0|DCO16099	annotation: Protein toll	17.93
Toll Pathway	Diadromus_collaris|OGS1.0|DCO05656	annotation: Embryonic polarity protein dorsal	15.36
Toll Pathway	Diadromus_collaris|OGS1.0|DCO16217	annotation: Nuclear factor NF-kappa-B p100 subunit	99.42
Toll Pathway	Diadromus_collaris|OGS1.0|DCO18052	annotation: Embryonic polarity protein dorsal	0
Toll Pathway	Diadromus_collaris|OGS1.0|DCO16507	annotation: Myeloid differentiation primary response protein MyD88	5.35
IMD Pathway	Diadromus_collaris|OGS1.0|DCO00558	annotation: Receptor-interacting serine/threonine-protein kinase 1	150.52
IMD Pathway	Diadromus_collaris|OGS1.0|DCO09315	annotation: TGF-beta-activated kinase 1 and MAP3K7-binding protein 2	8.31
IMD Pathway	Diadromus_collaris|OGS1.0|DCO09876	annotation: Fas-associated death domain protein	23.38
IMD Pathway	Diadromus_collaris|OGS1.0|DCO10095	annotation: Mitogen-activated protein kinase kinase kinase 7	39.29
IMD Pathway	Diadromus_collaris|OGS1.0|DCO10392	annotation: FAS-associated factor 2-B	70.93
IMD Pathway	Diadromus_collaris|OGS1.0|DCO13186	annotation: Inhibitor of nuclear factor kappa-B kinase subunit beta	32.87
IMD Pathway	Diadromus_collaris|OGS1.0|DCO14114	annotation: Mitogen-activated protein kinase kinase kinase 12	12.79
IMD Pathway	Diadromus_collaris|OGS1.0|DCO15585	annotation: FAS-associated factor 1	57.02
IMD Pathway	Diadromus_collaris|OGS1.0|DCO17910	annotation: Mitogen-activated protein kinase kinase kinase 9	10.07
JAK-STAT Pathway	Diadromus_collaris|OGS1.0|DCO04703	annotation: Signal transducer and activator of transcription 5B	43.62
JAK-STAT Pathway	Diadromus_collaris|OGS1.0|DCO05392	annotation: Cytokine receptor	6.31
JAK-STAT Pathway	Diadromus_collaris|OGS1.0|DCO15390	annotation: Tyrosine-protein kinase hopscotch	14.15
PPO	Diadromus_collaris|OGS1.0|DCO11523	annotation: Phenoloxidase 2	0.25
LYS	Diadromus_collaris|OGS1.0|DCO03359	annotation: Lysozyme c-1	3.52
AMP	CUFF.13234.1	Ixodidin	55.8476
AMP	CUFF.1989.1	crustin	26.8921
AMP	CUFF.9872.1	secretory leukocyte protease inhibitor	36.4721
AMP	CUFF.9877.1	secretory leukocyte protease inhibitor	187.639
AMP	Diadromus_collaris|OGS1.0|DCO00200	annotation: Defensin	0
AMP	Diadromus_collaris|OGS1.0|DCO00202	annotation: Defensin	0
AMP	Diadromus_collaris|OGS1.0|DCO00880	annotation: Defensin-1	7.53
AMP	Diadromus_collaris|OGS1.0|DCO01907	annotation: Putative defensin-like protein 72	0
AMP	Diadromus_collaris|OGS1.0|DCO02549	annotation: Enhancer of rudimentary homolog	106.45
AMP	Diadromus_collaris|OGS1.0|DCO13732	annotation: Defensin	0
AMP	Diadromus_collaris|OGS1.0|DCO14417	annotation: Hymenoptaecin	0
AMP	Diadromus_collaris|OGS1.0|DCO15735	annotation: Defensin	0
AMP	Diadromus_collaris|OGS1.0|DCO16415	annotation: Defensin-1	0
AMP	Diadromus_collaris|OGS1.0|DCO16417	annotation: Defensin-1	0
CASP	Diadromus_collaris|OGS1.0|DCO03414	annotation: Caspase Nc	11.15
CASP	Diadromus_collaris|OGS1.0|DCO10076	annotation: Caspase-1	24.33
CASP	Diadromus_collaris|OGS1.0|DCO12702	annotation: Caspase-1	0
CASP	Diadromus_collaris|OGS1.0|DCO13568	annotation: Caspase-8	177.63
CAT	Diadromus_collaris|OGS1.0|DCO00879	annotation: Catalase	87.79
IAP	Diadromus_collaris|OGS1.0|DCO01977	annotation: Apoptosis 1 inhibitor	0
IAP	Diadromus_collaris|OGS1.0|DCO02587	annotation: Apoptosis inhibitor IAP	0
IAP	Diadromus_collaris|OGS1.0|DCO02654	annotation: Baculoviral IAP repeat-containing protein 6	3.75
IAP	Diadromus_collaris|OGS1.0|DCO02890	annotation: E3 ubiquitin-protein ligase IAP-3	0
IAP	Diadromus_collaris|OGS1.0|DCO04198	annotation: E3 ubiquitin-protein ligase IAP-3	0
IAP	Diadromus_collaris|OGS1.0|DCO04200	annotation: Baculoviral IAP repeat-containing protein 7-B	0
IAP	Diadromus_collaris|OGS1.0|DCO04536	annotation: Apoptosis inhibitor IAP	0
IAP	Diadromus_collaris|OGS1.0|DCO05520	annotation: Baculoviral IAP repeat-containing protein 7-A	0
IAP	Diadromus_collaris|OGS1.0|DCO05523	annotation: E3 ubiquitin-protein ligase XIAP	0
IAP	Diadromus_collaris|OGS1.0|DCO05743	annotation: E3 ubiquitin-protein ligase IAP-3	5.68
IAP	Diadromus_collaris|OGS1.0|DCO08570	annotation: Apoptosis 1 inhibitor	0
IAP	Diadromus_collaris|OGS1.0|DCO09095	annotation: Apoptosis 1 inhibitor	62.95
IAP	Diadromus_collaris|OGS1.0|DCO09097	annotation: Apoptosis 2 inhibitor	39.24
IAP	Diadromus_collaris|OGS1.0|DCO11212	annotation: Baculoviral IAP repeat-containing protein 7-B	0
IAP	Diadromus_collaris|OGS1.0|DCO11213	annotation: Baculoviral IAP repeat-containing protein 7-B	0
IAP	Diadromus_collaris|OGS1.0|DCO11539	annotation: E3 ubiquitin-protein ligase IAP-3	0
IAP	Diadromus_collaris|OGS1.0|DCO11643	annotation: Apoptosis inhibitor IAP	0.92
IAP	Diadromus_collaris|OGS1.0|DCO12658	annotation: Apoptosis inhibitor IAP	0
IAP	Diadromus_collaris|OGS1.0|DCO12661	annotation: Apoptosis inhibitor IAP	0
IAP	Diadromus_collaris|OGS1.0|DCO12663	annotation: E3 ubiquitin-protein ligase IAP-3	0
IAP	Diadromus_collaris|OGS1.0|DCO14315	annotation: Apoptosis inhibitor IAP	0
IAP	Diadromus_collaris|OGS1.0|DCO15544	annotation: Baculoviral IAP repeat-containing protein 5	3.76
IAP	Diadromus_collaris|OGS1.0|DCO16078	annotation: Apoptosis 1 inhibitor	69.47
IAP	Diadromus_collaris|OGS1.0|DCO16392	annotation: Apoptosis 1 inhibitor	1.7
IAP	Diadromus_collaris|OGS1.0|DCO16619	annotation: E3 ubiquitin-protein ligase XIAP	0
IAP	Diadromus_collaris|OGS1.0|DCO16621	annotation: Apoptosis inhibitor IAP	0
IAP	Diadromus_collaris|OGS1.0|DCO17017	annotation: Apoptosis 1 inhibitor	0
IAP	Diadromus_collaris|OGS1.0|DCO17018	annotation: Apoptosis 1 inhibitor	0
IAP	Diadromus_collaris|OGS1.0|DCO17410	annotation: E3 ubiquitin-protein ligase IAP-3	0
PRDX	Diadromus_collaris|OGS1.0|DCO01272	annotation: Chorion peroxidase	0
PRDX	Diadromus_collaris|OGS1.0|DCO02160	annotation: Peroxiredoxin-6	51.14
PRDX	Diadromus_collaris|OGS1.0|DCO02738	annotation: Phospholipid hydroperoxide glutathione peroxidase, mitochondrial	2634.58
PRDX	Diadromus_collaris|OGS1.0|DCO04020	annotation: Peroxiredoxin-6	21.93
PRDX	Diadromus_collaris|OGS1.0|DCO04348	annotation: Peroxiredoxin 1	73.18
PRDX	Diadromus_collaris|OGS1.0|DCO07504	annotation: Peroxidasin	0.88
PRDX	Diadromus_collaris|OGS1.0|DCO07643	annotation: Peroxidasin-like protein	0
PRDX	Diadromus_collaris|OGS1.0|DCO08305	annotation: Peroxiredoxin 1	5.22
PRDX	Diadromus_collaris|OGS1.0|DCO10079	annotation: Peroxiredoxin-4	662.03
PRDX	Diadromus_collaris|OGS1.0|DCO10118	annotation: Phospholipid hydroperoxide glutathione peroxidase, mitochondrial	1727.11
PRDX	Diadromus_collaris|OGS1.0|DCO10123	annotation: Peroxidase	20.81
PRDX	Diadromus_collaris|OGS1.0|DCO10124	annotation: Peroxidase	2.26
PRDX	Diadromus_collaris|OGS1.0|DCO10125	annotation: Peroxidase	0.08
PRDX	Diadromus_collaris|OGS1.0|DCO11304	annotation: Chorion peroxidase	0.21
PRDX	Diadromus_collaris|OGS1.0|DCO13246	annotation: Dual oxidase	0
PRDX	Diadromus_collaris|OGS1.0|DCO13639	annotation: Peroxidasin	4.8
PRDX	Diadromus_collaris|OGS1.0|DCO14730	annotation: Thioredoxin-dependent peroxide reductase, mitochondrial	86.39
PRDX	Diadromus_collaris|OGS1.0|DCO15508	annotation: Peroxidasin	0.24
PRDX	Diadromus_collaris|OGS1.0|DCO15537	annotation: Chorion peroxidase	0
serpin	Diadromus_collaris|OGS1.0|DCO00538	annotation: Neuroserpin	0
serpin	Diadromus_collaris|OGS1.0|DCO00970	annotation: Serpin B13	20.51
serpin	Diadromus_collaris|OGS1.0|DCO01596	annotation: Leukocyte elastase inhibitor C	1.03
serpin	Diadromus_collaris|OGS1.0|DCO05254	annotation: Putative uncharacterized protein	1.21
serpin	Diadromus_collaris|OGS1.0|DCO06150	annotation: Uncharacterized serpin-like protein TK1782	1.47
serpin	Diadromus_collaris|OGS1.0|DCO06932	annotation: Antichymotrypsin-2	6419.52
serpin	Diadromus_collaris|OGS1.0|DCO06934	annotation: Serine protease inhibitor 3/4 (Fragment)	450.42
serpin	Diadromus_collaris|OGS1.0|DCO06936	annotation: Serpin B10	468.3
serpin	Diadromus_collaris|OGS1.0|DCO06965	annotation: Serine protease inhibitor 3/4 (Fragment)	0
serpin	Diadromus_collaris|OGS1.0|DCO11480	annotation: Leukocyte elastase inhibitor	5.96
serpin	Diadromus_collaris|OGS1.0|DCO13508	annotation: Leukocyte elastase inhibitor	5533.66
serpin	Diadromus_collaris|OGS1.0|DCO14637	annotation: Serine protease inhibitor 3/4 (Fragment)	228.41
serpin	Diadromus_collaris|OGS1.0|DCO15769	annotation: Leukocyte elastase inhibitor	0
serpin	Diadromus_collaris|OGS1.0|DCO16480	annotation: Serpin B8	53.34
serpin	Diadromus_collaris|OGS1.0|DCO16481	annotation: Alpha-1-antiproteinase S	181.36
SOD	Diadromus_collaris|OGS1.0|DCO00022	annotation: Superoxide dismutase [Fe]	9.21
SOD	Diadromus_collaris|OGS1.0|DCO00637	annotation: Superoxide dismutase [Mn] 1, mitochondrial	619.45
SOD	Diadromus_collaris|OGS1.0|DCO13302	annotation: Superoxide dismutase [Cu-Zn]	439.15
SOD	Diadromus_collaris|OGS1.0|DCO13305	annotation: Superoxide dismutase [Cu-Zn]	6.58
SOD	Diadromus_collaris|OGS1.0|DCO14714	annotation: Copper chaperone for superoxide dismutase	17.46
SOD	Diadromus_collaris|OGS1.0|DCO15686	annotation: Superoxide dismutase [Cu-Zn]	820.36
CLIP	Diadromus_collaris|OGS1.0|DCO06888	annotation: Venom serine protease Bi-VSP	52.35
CLIP	Diadromus_collaris|OGS1.0|DCO07932	annotation: Serine protease easter	0
CLIP	Diadromus_collaris|OGS1.0|DCO15870	annotation: Serine protease easter	0.15

## Sheet: Table S14-3
Table S10-4. Expreesion profile (FPKM value) of C. vestalis detoxification genes
Gene family	subfamily	Gene ID	Annotation	Egg	Larva	Pupa	Fe_Adult	Tera	Venom Gland
carboxylesterase		Cotesia_vestalis|OGS1.0|CVE01800	annotation: Venom carboxylesterase-6	0	0	0	0	0	0
		Cotesia_vestalis|OGS1.0|CVE05260	annotation: Venom carboxylesterase-6	0	0	10.09	26.99	38.72	0
		Cotesia_vestalis|OGS1.0|CVE05862	annotation: Venom carboxylesterase-6	2.8	3.85	13.59	181.15	1.52	4.7
		Cotesia_vestalis|OGS1.0|CVE07150	annotation: Venom carboxylesterase-6	0.73	8.16	95.14	998.82	1.54	0.19
		Cotesia_vestalis|OGS1.0|CVE08249	annotation: Carboxylesterase 1C	10.68	24.29	3.04	158.1	0.54	0
		Cotesia_vestalis|OGS1.0|CVE11089	annotation: Liver carboxylesterase	0.1	4.21	112.1	201.68	0.87	0.1
		Cotesia_vestalis|OGS1.0|CVE11664	annotation: Palmitoleoyl-protein carboxylesterase NOTUM	37.56	6.08	16.32	9.35	0.38	0
		Cotesia_vestalis|OGS1.0|CVE12397	annotation: Venom carboxylesterase-6	4.43	8444.72	6.53	0.73	1.78	0.55
glutathione S-transferase		Cotesia_vestalis|OGS1.0|CVE04794	annotation: Microsomal glutathione S-transferase 1	557.81	659.37	225.4	318.4	492.31	49.96
		Cotesia_vestalis|OGS1.0|CVE04834	annotation: Glutathione S-transferase C-terminal domain-containing protein homolog	33.61	17.7	18.68	30.7	61.93	25.59
		Cotesia_vestalis|OGS1.0|CVE05391	annotation: Glutathione S-transferase 1-1	95.14	99.01	88.16	43.41	2533.75	0
		Cotesia_vestalis|OGS1.0|CVE05395	annotation: Glutathione S-transferase 1-1	59.63	17.07	18.47	120.32	660.45	0
		Cotesia_vestalis|OGS1.0|CVE07166	annotation: Glutathione S-transferase 1	2.33	914.96	340.64	474.37	269.93	12.36
		Cotesia_vestalis|OGS1.0|CVE07167	annotation: Glutathione S-transferase 1, isoform C	0.33	20.09	3.77	10.86	5.77	0.69
		Cotesia_vestalis|OGS1.0|CVE08288	annotation: Glutathione S-transferase D6	17.21	62.16	148.94	44.28	18.24	3.37
		Cotesia_vestalis|OGS1.0|CVE08709	annotation: Glutathione S-transferase 1-1	19.23	187.13	283.06	47.85	13.96	10.41
		Cotesia_vestalis|OGS1.0|CVE08710	annotation: Glutathione S-transferase 1-1 (Fragment)	0	0.77	0	27.52	0	2.81
		Cotesia_vestalis|OGS1.0|CVE08711	annotation: Glutathione S-transferase 2	0	0	0	0	2.03	0
		Cotesia_vestalis|OGS1.0|CVE09951	annotation: Glutathione S-transferase	1.3	11.89	29.58	57.55	0.81	0
		Cotesia_vestalis|OGS1.0|CVE10089	annotation: Glutathione S-transferase	566.37	386.74	208.58	306.73	1191.99	114.67
		Cotesia_vestalis|OGS1.0|CVE10090	annotation: Glutathione S-transferase	9.7	431.06	2439.76	2678.6	10.57	5383.12
		Cotesia_vestalis|OGS1.0|CVE10091	annotation: Glutathione S-transferase	1.68	0	2.12	3.7	0.45	0.78
		Cotesia_vestalis|OGS1.0|CVE10428	annotation: Glutathione S-transferase	36.38	62.75	9.02	5.3	8.43	0
		Cotesia_vestalis|OGS1.0|CVE11137	annotation: Glutathione S-transferase C-terminal domain-containing protein	0.08	0.05	1.61	351.93	0	0
		Cotesia_vestalis|OGS1.0|CVE11667	annotation: Microsomal glutathione S-transferase 1	0	11.92	5.97	409.96	0	0
P450	CYP2 Clan	Cotesia_vestalis|OGS1.0|CVE00294	annotation: Probable cytochrome P450 305a1	9.31	6.98	9.65	16.7	11.22	1.4
		Cotesia_vestalis|OGS1.0|CVE00299	annotation: Probable cytochrome P450 303a1	0	1.01	0.35	2.62	0.36	0
		Cotesia_vestalis|OGS1.0|CVE02466	annotation: Cytochrome P450 307a1	28.58	10.44	1.38	2.29	95.88	0.67
		Cotesia_vestalis|OGS1.0|CVE03400	annotation: Cytochrome P450 18a1	55.47	31.73	13.03	11.13	47.37	13.36
		Cotesia_vestalis|OGS1.0|CVE03401	annotation: Cytochrome P450 18a1	61.35	40.26	8.92	11.59	90.37	25.65
		Cotesia_vestalis|OGS1.0|CVE08857	annotation: Probable cytochrome P450 304a1	6.34	54.63	71.27	22.86	10.94	9.41
		Cotesia_vestalis|OGS1.0|CVE09430	annotation: Probable cytochrome P450 305a1	0.33	0	6.18	0.46	0	0.69
		Cotesia_vestalis|OGS1.0|CVE11923	annotation: Probable cytochrome P450 305a1	0.17	228.56	44.61	101.4	0.2	0
		Cotesia_vestalis|OGS1.0|CVE07402	annotation: Putative cytochrome P450 135B1	0	0.41	0.45	0	0.78	0
		Cotesia_vestalis|OGS1.0|CVE12415	annotation: Cytochrome P450 306a1	23.35	9.15	7.3	6.46	144.43	3.69
	CYP3 Clan	Cotesia_vestalis|OGS1.0|CVE01333	annotation: Cytochrome P450 6l1	1.09	0	0	601.34	0.71	0
		Cotesia_vestalis|OGS1.0|CVE04511	annotation: Probable cytochrome P450 28d1	0	7.23	0	0	0.18	0
		Cotesia_vestalis|OGS1.0|CVE04677	annotation: Cytochrome P450 6a8	1	0.29	5.03	159.4	1.05	0
		Cotesia_vestalis|OGS1.0|CVE04796	annotation: Cytochrome P450 6k1	0.25	34.86	23.18	161.88	39.84	0.54
		Cotesia_vestalis|OGS1.0|CVE04797	annotation: Cytochrome P450 6k1	0.05	20.68	22.52	220.28	41.18	0.89
		Cotesia_vestalis|OGS1.0|CVE05700	annotation: Probable cytochrome P450 28d1	0.13	128.7	96.26	172.14	49.52	0.1
		Cotesia_vestalis|OGS1.0|CVE05958	annotation: Cytochrome P450 6k1	0.28	194.91	387.27	1345.98	0	138.49
		Cotesia_vestalis|OGS1.0|CVE05959	annotation: Cytochrome P450 6k1	0.21	15.12	26.84	443.15	0	24.32
		Cotesia_vestalis|OGS1.0|CVE06212	annotation: Cytochrome P450 9e2	6.17	14.24	23.51	75.97	168.15	17.69
		Cotesia_vestalis|OGS1.0|CVE06289	annotation: Probable cytochrome P450 6a14	2.86	8.91	6.47	54.15	614.82	145.28
		Cotesia_vestalis|OGS1.0|CVE06292	annotation: Cytochrome P450 6B2	2.83	13.21	14.64	62.73	659.49	52.28
		Cotesia_vestalis|OGS1.0|CVE06705	annotation: Cytochrome P450 9e2	0.64	305.29	129.29	1780.88	18.52	97.17
		Cotesia_vestalis|OGS1.0|CVE06706	annotation: Cytochrome P450 9e2	0.83	42.96	41.02	445.82	6.41	24.22
		Cotesia_vestalis|OGS1.0|CVE07344	annotation: Cytochrome P450 6j1	0.08	22.24	12.12	325.85	0	5.72
		Cotesia_vestalis|OGS1.0|CVE07471	annotation: Cytochrome P450 6k1	0.92	352.76	167.62	1686.66	12.98	2.27
		Cotesia_vestalis|OGS1.0|CVE08077	annotation: Cytochrome P450 9e2	0.26	0.31	2.57	3.76	13.05	0.43
		Cotesia_vestalis|OGS1.0|CVE08851	annotation: Cytochrome P450 9e2	1.12	32.71	10.11	148	0.16	0
		Cotesia_vestalis|OGS1.0|CVE10703	annotation: Cytochrome P450 6k1	8.84	0.12	0	0.07	5.93	0
		Cotesia_vestalis|OGS1.0|CVE11101	annotation: Cytochrome P450 6k1	0.38	0.25	92.72	0.37	5.52	0
		Cotesia_vestalis|OGS1.0|CVE11158	annotation: Cytochrome P450 6B6	0.32	0	1.59	18.91	0	0
		Cotesia_vestalis|OGS1.0|CVE11160	annotation: Cytochrome P450 6A1	0.2	38.64	50.65	95.17	4.61	0.1
		Cotesia_vestalis|OGS1.0|CVE11164	annotation: Cytochrome P450 6a2	0.82	71.45	322.14	1459.41	2.78	5.65
		Cotesia_vestalis|OGS1.0|CVE12161	annotation: Cytochrome P450 6k1	0.17	0.03	0.51	261.22	0.38	0
		Cotesia_vestalis|OGS1.0|CVE12165	annotation: Cytochrome P450 6k1	0.75	1.28	12.11	0.75	0.62	0.21
		Cotesia_vestalis|OGS1.0|CVE12178	annotation: Probable cytochrome P450 6a13	1.13	2.25	1.43	6.4	1.12	2.73
	CYP4 Clan	Cotesia_vestalis|OGS1.0|CVE00676	annotation: Cytochrome P450 4V2	0	73.38	0	0	0.16	0
		Cotesia_vestalis|OGS1.0|CVE01098	annotation: Cytochrome P450 4g15	1675.46	52.04	30.38	1.67	0.38	0
		Cotesia_vestalis|OGS1.0|CVE02195	annotation: Cytochrome P450 4V2	0.77	11.25	0.43	0.32	18.91	0.71
		Cotesia_vestalis|OGS1.0|CVE02764	annotation: Cytochrome P450 4C1	0.21	0	6.89	137.52	0.74	0
		Cotesia_vestalis|OGS1.0|CVE04188	annotation: Cytochrome P450 4g15	0	0	0	6760.92	0	298.57
		Cotesia_vestalis|OGS1.0|CVE06063	annotation: Cytochrome P450 4C1	0	14.43	0.16	1.34	0.82	0
		Cotesia_vestalis|OGS1.0|CVE09437	annotation: Cytochrome P450 4g15	0	136.95	612.89	1788	0.53	14.19
		Cotesia_vestalis|OGS1.0|CVE09930	annotation: Cytochrome P450 4C1	0.03	21.44	26.62	300.27	0.26	1.72
		Cotesia_vestalis|OGS1.0|CVE10237	annotation: Cytochrome P450 4c3	0.16	18.33	20.89	10.31	40.38	0
		Cotesia_vestalis|OGS1.0|CVE10599	annotation: Cytochrome P450 4g15	0.06	124.28	639.71	1242.55	0.15	7.43
		Cotesia_vestalis|OGS1.0|CVE10875	annotation: Cytochrome P450 4g15	0.52	606.16	3401.23	19925.9	0.43	116.61
	mitochondrial CYP Clan	Cotesia_vestalis|OGS1.0|CVE02505	annotation: Probable cytochrome P450 49a1	1.3	0.19	5.62	0.89	1.06	0.45
		Cotesia_vestalis|OGS1.0|CVE02506	annotation: Probable cytochrome P450 301a1, mitochondrial	27.13	11.96	23.73	6.04	0.36	1.09
		Cotesia_vestalis|OGS1.0|CVE03062	annotation: Cytochrome P450 302a1, mitochondrial	9.25	2.62	0.7	2.42	12.48	0.23
		Cotesia_vestalis|OGS1.0|CVE06629	annotation: Cytochrome P450 315a1, mitochondrial	4.14	6.3	3.13	4.11	98.97	2.21
		Cotesia_vestalis|OGS1.0|CVE09534	annotation: Cytochrome P450 CYP12A2	0.51	2.88	29.54	130.17	1.19	2.08

## Sheet: Table S14-4
Table S10-6. Expreesion profile (FPKM value) of D. collaris detoxification genes
Gene family	subfamily	Gene ID	Annotation	Venom gland
carboxylesterase		Diadromus_collaris|OGS1.0|DCO00140	annotation: Venom carboxylesterase-6	0
		Diadromus_collaris|OGS1.0|DCO00149	annotation: Venom carboxylesterase-6	7.02
		Diadromus_collaris|OGS1.0|DCO00967	annotation: Carboxylesterase 4A	0
		Diadromus_collaris|OGS1.0|DCO01377	annotation: Venom carboxylesterase-6	0
		Diadromus_collaris|OGS1.0|DCO02884	annotation: Venom carboxylesterase-6	0
		Diadromus_collaris|OGS1.0|DCO03360	annotation: Venom carboxylesterase-6	0
		Diadromus_collaris|OGS1.0|DCO03576	annotation: Venom carboxylesterase-6	0
		Diadromus_collaris|OGS1.0|DCO06031	annotation: Venom carboxylesterase-6	2366.98
		Diadromus_collaris|OGS1.0|DCO06032	annotation: Venom carboxylesterase-6	274.67
		Diadromus_collaris|OGS1.0|DCO07017	annotation: Venom carboxylesterase-6	0
		Diadromus_collaris|OGS1.0|DCO09108	annotation: Venom carboxylesterase-6	0
		Diadromus_collaris|OGS1.0|DCO09451	annotation: Palmitoleoyl-protein carboxylesterase notum1a	0
		Diadromus_collaris|OGS1.0|DCO11753	annotation: Venom carboxylesterase-6	0
		Diadromus_collaris|OGS1.0|DCO11934	annotation: Venom carboxylesterase-6	0
		Diadromus_collaris|OGS1.0|DCO12305	annotation: Venom carboxylesterase-6	15.66
		Diadromus_collaris|OGS1.0|DCO14962	annotation: Venom carboxylesterase-6	0
		Diadromus_collaris|OGS1.0|DCO14969	annotation: Venom carboxylesterase-6	0
		Diadromus_collaris|OGS1.0|DCO15363	annotation: Liver carboxylesterase	6.41
		Diadromus_collaris|OGS1.0|DCO15364	annotation: Liver carboxylesterase 1	0
		Diadromus_collaris|OGS1.0|DCO16591	annotation: Carboxylesterase 4A	0
		Diadromus_collaris|OGS1.0|DCO16815	annotation: Venom carboxylesterase-6	0
		Diadromus_collaris|OGS1.0|DCO17784	annotation: Venom carboxylesterase-6	1233.65
glutathione S-transferase		Diadromus_collaris|OGS1.0|DCO00302	annotation: Glutathione S-transferase 1	4.21
		Diadromus_collaris|OGS1.0|DCO03759	annotation: Microsomal glutathione S-transferase 1	0
		Diadromus_collaris|OGS1.0|DCO05235	annotation: Microsomal glutathione S-transferase 1	19.79
		Diadromus_collaris|OGS1.0|DCO08433	annotation: Glutathione S-transferase 1, isoform D	82.98
		Diadromus_collaris|OGS1.0|DCO09455	annotation: Microsomal glutathione S-transferase 1	2.74
		Diadromus_collaris|OGS1.0|DCO12893	annotation: Glutathione S-transferase C-terminal domain-containing protein homolog	21.76
		Diadromus_collaris|OGS1.0|DCO18082	annotation: Glutathione S-transferase D5	0
		Diadromus_collaris|OGS1.0|DCO18083	annotation: Glutathione S-transferase 3	0
		Diadromus_collaris|OGS1.0|DCO18089	annotation: Glutathione S-transferase 1, isoform D	147.55
		Diadromus_collaris|OGS1.0|DCO07362	annotation: Glutathione S-transferase	128.83
		Diadromus_collaris|OGS1.0|DCO09561	annotation: Glutathione S-transferase	436.1
		Diadromus_collaris|OGS1.0|DCO11243	annotation: Glutathione S-transferase	0
		Diadromus_collaris|OGS1.0|DCO11244	annotation: Glutathione S-transferase	0
		Diadromus_collaris|OGS1.0|DCO13935	annotation: Glutathione S-transferase	0
		Diadromus_collaris|OGS1.0|DCO03969	annotation: Cytochrome P450 105A3	4.82
P450	CYP2 Clan	Diadromus_collaris|OGS1.0|DCO00056	annotation: Cytochrome P450 18a1	0
		Diadromus_collaris|OGS1.0|DCO06341	annotation: Cytochrome P450 2A9	0
		Diadromus_collaris|OGS1.0|DCO00054	annotation: Cytochrome P450 306a1	0
		Diadromus_collaris|OGS1.0|DCO04811	annotation: Cytochrome P450 306a1	0
		Diadromus_collaris|OGS1.0|DCO09643	annotation: Cytochrome P450 307a1	0.36
		Diadromus_collaris|OGS1.0|DCO14434	annotation: Cytochrome P450 307a1	0
		Diadromus_collaris|OGS1.0|DCO10791	annotation: Probable cytochrome P450 303a1	1.87
		Diadromus_collaris|OGS1.0|DCO08168	annotation: Probable cytochrome P450 304a1	6.3
		Diadromus_collaris|OGS1.0|DCO00991	annotation: Probable cytochrome P450 305a1	0
		Diadromus_collaris|OGS1.0|DCO14111	annotation: Probable cytochrome P450 305a1	0
	CYP3 Clan	Diadromus_collaris|OGS1.0|DCO01184	annotation: Cytochrome P450 6A1	0
		Diadromus_collaris|OGS1.0|DCO01187	annotation: Cytochrome P450 6A1	0
		Diadromus_collaris|OGS1.0|DCO01188	annotation: Cytochrome P450 6A1	0
		Diadromus_collaris|OGS1.0|DCO13853	annotation: Cytochrome P450 6A1	0
		Diadromus_collaris|OGS1.0|DCO16496	annotation: Cytochrome P450 6A1	0
		Diadromus_collaris|OGS1.0|DCO17762	annotation: Cytochrome P450 6A1	0
		Diadromus_collaris|OGS1.0|DCO00647	annotation: Cytochrome P450 6a2	2.04
		Diadromus_collaris|OGS1.0|DCO01189	annotation: Cytochrome P450 6a2	0
		Diadromus_collaris|OGS1.0|DCO01192	annotation: Cytochrome P450 6a2	0
		Diadromus_collaris|OGS1.0|DCO07030	annotation: Cytochrome P450 6B7	6.24
		Diadromus_collaris|OGS1.0|DCO01190	annotation: Cytochrome P450 6g1	0
		Diadromus_collaris|OGS1.0|DCO01185	annotation: Cytochrome P450 6j1	0
		Diadromus_collaris|OGS1.0|DCO01186	annotation: Cytochrome P450 6j1	2.23
		Diadromus_collaris|OGS1.0|DCO01598	annotation: Cytochrome P450 6j1	0
		Diadromus_collaris|OGS1.0|DCO00364	annotation: Cytochrome P450 6k1	0.2
		Diadromus_collaris|OGS1.0|DCO02070	annotation: Cytochrome P450 6k1	0
		Diadromus_collaris|OGS1.0|DCO02392	annotation: Cytochrome P450 6k1	0
		Diadromus_collaris|OGS1.0|DCO04327	annotation: Cytochrome P450 6k1	0
		Diadromus_collaris|OGS1.0|DCO04603	annotation: Cytochrome P450 6k1	0
		Diadromus_collaris|OGS1.0|DCO09065	annotation: Cytochrome P450 6k1	0
		Diadromus_collaris|OGS1.0|DCO12294	annotation: Cytochrome P450 6k1	0.4
		Diadromus_collaris|OGS1.0|DCO12295	annotation: Cytochrome P450 6k1	0
		Diadromus_collaris|OGS1.0|DCO12296	annotation: Cytochrome P450 6k1	0
		Diadromus_collaris|OGS1.0|DCO12297	annotation: Cytochrome P450 6k1	3.95
		Diadromus_collaris|OGS1.0|DCO12298	annotation: Cytochrome P450 6k1	3.76
		Diadromus_collaris|OGS1.0|DCO14959	annotation: Cytochrome P450 6k1	0
		Diadromus_collaris|OGS1.0|DCO14960	annotation: Cytochrome P450 6k1	0
		Diadromus_collaris|OGS1.0|DCO01450	annotation: Cytochrome P450 6l1	0
		Diadromus_collaris|OGS1.0|DCO02071	annotation: Cytochrome P450 6l1	17.73
		Diadromus_collaris|OGS1.0|DCO03311	annotation: Probable cytochrome P450 28a5	0
		Diadromus_collaris|OGS1.0|DCO01193	annotation: Probable cytochrome P450 6a13	0
		Diadromus_collaris|OGS1.0|DCO01194	annotation: Probable cytochrome P450 6a13	0
		Diadromus_collaris|OGS1.0|DCO04328	annotation: Probable cytochrome P450 6a13	0
		Diadromus_collaris|OGS1.0|DCO07035	annotation: Probable cytochrome P450 6a13	0
		Diadromus_collaris|OGS1.0|DCO13856	annotation: Probable cytochrome P450 6a13	0
		Diadromus_collaris|OGS1.0|DCO16497	annotation: Probable cytochrome P450 6a13	0
		Diadromus_collaris|OGS1.0|DCO01195	annotation: Probable cytochrome P450 6a14	0
		Diadromus_collaris|OGS1.0|DCO15177	annotation: Probable cytochrome P450 6d5	0
		Diadromus_collaris|OGS1.0|DCO11946	annotation: Probable cytochrome P450 6v1	0
	CYP4 Clan	Diadromus_collaris|OGS1.0|DCO00607	annotation: Cytochrome P450 4C1	0
		Diadromus_collaris|OGS1.0|DCO02488	annotation: Cytochrome P450 4C1	0.64
		Diadromus_collaris|OGS1.0|DCO02489	annotation: Cytochrome P450 4C1	0
		Diadromus_collaris|OGS1.0|DCO02491	annotation: Cytochrome P450 4C1	0
		Diadromus_collaris|OGS1.0|DCO02492	annotation: Cytochrome P450 4C1	0
		Diadromus_collaris|OGS1.0|DCO02558	annotation: Cytochrome P450 4C1	0
		Diadromus_collaris|OGS1.0|DCO03212	annotation: Cytochrome P450 4C1	0.99
		Diadromus_collaris|OGS1.0|DCO05802	annotation: Cytochrome P450 4C1	0
		Diadromus_collaris|OGS1.0|DCO07667	annotation: Cytochrome P450 4C1	0
		Diadromus_collaris|OGS1.0|DCO07973	annotation: Cytochrome P450 4C1	0
		Diadromus_collaris|OGS1.0|DCO08548	annotation: Cytochrome P450 4C1	0.6
		Diadromus_collaris|OGS1.0|DCO10322	annotation: Cytochrome P450 4C1	0
		Diadromus_collaris|OGS1.0|DCO11150	annotation: Cytochrome P450 4C1	0
		Diadromus_collaris|OGS1.0|DCO11802	annotation: Cytochrome P450 4C1	0
		Diadromus_collaris|OGS1.0|DCO11905	annotation: Cytochrome P450 4C1	0
		Diadromus_collaris|OGS1.0|DCO12933	annotation: Cytochrome P450 4C1	0
		Diadromus_collaris|OGS1.0|DCO16400	annotation: Cytochrome P450 4C1	0.52
		Diadromus_collaris|OGS1.0|DCO16401	annotation: Cytochrome P450 4C1	0.75
		Diadromus_collaris|OGS1.0|DCO16406	annotation: Cytochrome P450 4C1	0
		Diadromus_collaris|OGS1.0|DCO16872	annotation: Cytochrome P450 4C1	0.38
		Diadromus_collaris|OGS1.0|DCO18026	annotation: Cytochrome P450 4C1	1.08
		Diadromus_collaris|OGS1.0|DCO01455	annotation: Cytochrome P450 4c3	0
		Diadromus_collaris|OGS1.0|DCO01456	annotation: Cytochrome P450 4c3	0
		Diadromus_collaris|OGS1.0|DCO03607	annotation: Cytochrome P450 4c3	0
		Diadromus_collaris|OGS1.0|DCO03850	annotation: Cytochrome P450 4c3	0
		Diadromus_collaris|OGS1.0|DCO05586	annotation: Cytochrome P450 4c3	0
		Diadromus_collaris|OGS1.0|DCO06181	annotation: Cytochrome P450 4c3	0
		Diadromus_collaris|OGS1.0|DCO07974	annotation: Cytochrome P450 4c3	0.14
		Diadromus_collaris|OGS1.0|DCO07975	annotation: Cytochrome P450 4c3	0
		Diadromus_collaris|OGS1.0|DCO10022	annotation: Cytochrome P450 4c3	0
		Diadromus_collaris|OGS1.0|DCO14622	annotation: Cytochrome P450 4c3	0
		Diadromus_collaris|OGS1.0|DCO14626	annotation: Cytochrome P450 4c3	0
		Diadromus_collaris|OGS1.0|DCO02494	annotation: Cytochrome P450 4F6	0
		Diadromus_collaris|OGS1.0|DCO03175	annotation: Cytochrome P450 71A23	0
		Diadromus_collaris|OGS1.0|DCO12400	annotation: Cytochrome P450 76C4	0
		Diadromus_collaris|OGS1.0|DCO07523	annotation: Cytochrome P450 4g15	8.74
		Diadromus_collaris|OGS1.0|DCO10165	annotation: Cytochrome P450 4g15	1.07
		Diadromus_collaris|OGS1.0|DCO02493	annotation: Cytochrome P450 4V2	0
		Diadromus_collaris|OGS1.0|DCO03847	annotation: Cytochrome P450 4V2	0
		Diadromus_collaris|OGS1.0|DCO07998	annotation: Cytochrome P450 4V2	0
		Diadromus_collaris|OGS1.0|DCO08549	annotation: Cytochrome P450 4V2	0
		Diadromus_collaris|OGS1.0|DCO02497	annotation: Probable cytochrome P450 4aa1	0
		Diadromus_collaris|OGS1.0|DCO05587	annotation: Probable cytochrome P450 4aa1	0
	mitochondrial CYP Clan	Diadromus_collaris|OGS1.0|DCO13359	annotation: Cytochrome P450 302a1, mitochondrial	0
		Diadromus_collaris|OGS1.0|DCO13361	annotation: Cytochrome P450 302a1, mitochondrial	0
		Diadromus_collaris|OGS1.0|DCO07094	annotation: Cytochrome P450 315a1, mitochondrial	0.33
		Diadromus_collaris|OGS1.0|DCO11989	annotation: Cytochrome P450 CYP12A2	0.78
		Diadromus_collaris|OGS1.0|DCO04780	annotation: Probable cytochrome P450 12a5, mitochondrial	0
		Diadromus_collaris|OGS1.0|DCO05960	annotation: Probable cytochrome P450 301a1, mitochondrial	0
		Diadromus_collaris|OGS1.0|DCO05963	annotation: Probable cytochrome P450 49a1	0
